# Supplementary material for: A metric for evaluating biological information in gene sets and its application to identify co-expressed gene clusters in PBMC
Source: PLoS Comput Biol. 2021 Oct 6;17(10):e1009459. doi: 10.1371/journal.pcbi.1009459 (PMC8523066; doi:10.1371/journal.pcbi.1009459)
Supplement: S2 Table — The table of GECO scores generated after clustering with k-means using each value of k listed in the first column ‘k’. (CSV) [file pcbi.1009459.s008.csv]

k	ribo	sex	ig
1	0.5	0.5	0.5
2	0.454543465	0.265249345	0.464409185
3	0.477753335	0.464839914	0.614653674
4	0.5439718	0.661246804	0.726382357
6	0.683911106	0.617495725	0.883968156
8	0.747973985	0.545363311	0.91321306
11	0.825393285	0.618624406	0.923502347
16	0.84269495	0.677930726	0.928299664
23	0.873064184	0.660202833	0.941728567
32	0.884184011	0.79964312	0.948700704
45	0.894970016	0.880632814	0.958545764
64	0.901879944	0.93775511	0.965207653
91	0.915782132	0.93508518	0.973804749
128	0.914805803	0.965343467	0.97506447
181	0.907867747	0.949329772	0.975238185
256	0.915669661	0.949775676	0.974957779
362	0.910830036	0.944252279	0.974625052
512	0.913141396	0.944318556	0.970749091
724	0.91316448	0.949903133	0.970534973
1024	0.91561567	0.93871594	0.968546684
1448	0.91556014	0.955136712	0.971425682
2048	0.914095325	0.987164494	0.96929405
2896	0.914899208	0.958301567	0.958858313
4096	0.913512665	0.970919024	0.951713014
5793	0.916749997	0.944157372	0.921396898
8192	0.861503707	0.83209053	0.826648774
11585	0.643299112	0.593667937	0.461271985
14175	0	0	0
