# Supplementary material for: A metric for evaluating biological information in gene sets and its application to identify co-expressed gene clusters in PBMC
Source: PLoS Comput Biol. 2021 Oct 6;17(10):e1009459. doi: 10.1371/journal.pcbi.1009459 (PMC8523066; doi:10.1371/journal.pcbi.1009459)
Supplement: S3 Table — The table of GECO scores generated after clustering with WGCNA. (CSV) [file pcbi.1009459.s009.csv]

Clustering Method	Cluster Depth Determination	# of Clusters	Ribo Genes	Sex Genes	IG Genes
k-means	elbow	16	0.678	0.928	0.843
	GECO	91	0.935	0.974	0.916
WGCNA	deepSplit=1	26	0.869	0.939	0.937
	deepSplit=2	31	0.855	0.94	0.953
	deepSplit=3	43	0.874	0.94	0.945
	deepSplit=4	46	0.827	0.94	0.953
