# Supplementary material for: A metric for evaluating biological information in gene sets and its application to identify co-expressed gene clusters in PBMC
Source: PLoS Comput Biol. 2021 Oct 6;17(10):e1009459. doi: 10.1371/journal.pcbi.1009459 (PMC8523066; doi:10.1371/journal.pcbi.1009459)
Supplement: S4 Table — The gene clusters derived from the DICE dataset created by the GECO metric. (CSV) [file pcbi.1009459.s010.csv]

Cluster Label	Gene Identifier	Genes
1	Ensembl ID	ENSG00000001629	ENSG00000004897	ENSG00000005700	ENSG00000010072	ENSG00000011405	ENSG00000015153	ENSG00000028839	ENSG00000038210	ENSG00000043093	ENSG00000057663	ENSG00000064726	ENSG00000067167	ENSG00000067248	ENSG00000068912	ENSG00000072849	ENSG00000073711	ENSG00000075415	ENSG00000083844	ENSG00000084093	ENSG00000087470	ENSG00000089063	ENSG00000091039	ENSG00000092931	ENSG00000095787	ENSG00000099246	ENSG00000100519	ENSG00000100614	ENSG00000100916	ENSG00000101966	ENSG00000103978	ENSG00000107758	ENSG00000107854	ENSG00000109171	ENSG00000111727	ENSG00000111897	ENSG00000112701	ENSG00000113282	ENSG00000113580	ENSG00000114209	ENSG00000115540	ENSG00000116095	ENSG00000116747	ENSG00000119396	ENSG00000119541	ENSG00000121274	ENSG00000122068	ENSG00000122545	ENSG00000123575
	Gene Symbol	ANKIB1	CDC27	IBTK	SPRTN	PIK3C2A	YAF2	TBPL1	PI4K2B	DCUN1D1	ATG5	BTBD1	TRAM1	DHX29	ERLEC1	DERL2	PPP2R3A	SLC25A3	ZNF264	REST	DNM1L	TMEM230	OSBPL8	MFSD11	WAC	RAB18	PSMC6	PPM1A	BRMS1L	XIAP	TMEM87A	PPP3CB	TNKS2	SLAIN2	HCFC2	SERINC1	SENP6	CLINT1	NR3C1	PDCD10	MOB4	PLEKHA3	TROVE2	RAB14	VPS4B	PAPD5	FYTTD1	7-Sep	FAM199X
2	Ensembl ID	ENSG00000004866	ENSG00000040531	ENSG00000051009	ENSG00000063322	ENSG00000068394	ENSG00000071127	ENSG00000072506	ENSG00000074842	ENSG00000079999	ENSG00000082641	ENSG00000087365	ENSG00000089486	ENSG00000099341	ENSG00000100227	ENSG00000100412	ENSG00000101189	ENSG00000101193	ENSG00000101255	ENSG00000102178	ENSG00000103496	ENSG00000105220	ENSG00000105568	ENSG00000105723	ENSG00000106636	ENSG00000108352	ENSG00000110108	ENSG00000110801	ENSG00000111671	ENSG00000111737	ENSG00000115241	ENSG00000115307	ENSG00000118705	ENSG00000119421	ENSG00000119777	ENSG00000124562	ENSG00000124733	ENSG00000125148	ENSG00000126062	ENSG00000127837	ENSG00000128335	ENSG00000129245	ENSG00000131378	ENSG00000131462	ENSG00000132581	ENSG00000135392	ENSG00000136720	ENSG00000137124	ENSG00000138073
	Gene Symbol	ST7	CTNS	FAM160A2	MED29	GPKOW	WDR1	HSD17B10	MYDGF	KEAP1	NFE2L1	SF3B2	CDIP1	PSMD8	POLDIP3	ACO2	MRGBP	GID8	TRIB3	UBL4A	STX4	GPI	PPP2R1A	GSK3A	YKT6	RAPGEFL1	TMEM109	PSMD9	SPSB2	RAB35	PPM1G	AUP1	RPN2	NDUFA8	TMEM214	SNRPC	MEA1	MT2A	TMEM115	AAMP	APOL2	FXR2	RFTN1	TUBG1	SDF2	DNAJC14	HS6ST1	ALDH1B1	PREB
3	Ensembl ID	ENSG00000006555	ENSG00000020633	ENSG00000026751	ENSG00000066056	ENSG00000069702	ENSG00000075151	ENSG00000079739	ENSG00000081985	ENSG00000086015	ENSG00000092853	ENSG00000097021	ENSG00000116133	ENSG00000116273	ENSG00000116663	ENSG00000116670	ENSG00000116685	ENSG00000116793	ENSG00000116885	ENSG00000117155	ENSG00000117281	ENSG00000117394	ENSG00000117461	ENSG00000117601	ENSG00000117676	ENSG00000121753	ENSG00000121766	ENSG00000122223	ENSG00000123080	ENSG00000125462	ENSG00000126106	ENSG00000130768	ENSG00000130940	ENSG00000131788	ENSG00000132718	ENSG00000134198	ENSG00000134200	ENSG00000134215	ENSG00000134690	ENSG00000142634	ENSG00000142784	ENSG00000143126	ENSG00000143185	ENSG00000143554	ENSG00000143578	ENSG00000143590	ENSG00000157216	ENSG00000158006	ENSG00000158156
	Gene Symbol	TTC22	RUNX3	SLAMF7	TIE1	TGFBR3	EIF4G3	PGM1	IL12RB2	MAST2	CLSPN	ACOT7	DHCR24	PHF13	FBXO6	MAD2L2	KIAA2013	PHTF1	OSCP1	SSX2IP	CD160	SLC2A1	PIK3R3	SERPINC1	RPS6KA1	ADGRB2	ZCCHC17	CD244	CDKN2C	C1orf61	TMEM53	SMPDL3B	CASZ1	PIAS3	SYT11	TSPAN2	TSHB	VAV3	CDCA8	EFHD2	WDTC1	CELSR2	XCL2	SLC27A3	CREB3L4	EFNA3	SSBP3	PAFAH2	XKR8
4	Ensembl ID	ENSG00000010803	ENSG00000067606	ENSG00000085840	ENSG00000116525	ENSG00000116661	ENSG00000117016	ENSG00000121310	ENSG00000123472	ENSG00000126091	ENSG00000132879	ENSG00000134184	ENSG00000142599	ENSG00000142687	ENSG00000142920	ENSG00000143107	ENSG00000143258	ENSG00000143387	ENSG00000143450	ENSG00000143630	ENSG00000154222	ENSG00000157184	ENSG00000157191	ENSG00000157933	ENSG00000158109	ENSG00000159023	ENSG00000160058	ENSG00000162415	ENSG00000162482	ENSG00000162542	ENSG00000163125	ENSG00000163357	ENSG00000163479	ENSG00000168765	ENSG00000169231	ENSG00000170989	ENSG00000171603	ENSG00000171608	ENSG00000172339	ENSG00000178104	ENSG00000181773	ENSG00000182134	ENSG00000182866	ENSG00000183615	ENSG00000184270	ENSG00000184677	ENSG00000186118	ENSG00000189339	ENSG00000197568
	Gene Symbol	SCMH1	PRKCZ	ORC1	TRIM62	FBXO2	RIMS3	ECHDC2	ATPAF1	ST3GAL3	FBXO44	GSTM1	RERE	KIAA0319L	AZIN2	FNDC7	USP21	CTSK	OAZ3	HCN3	CC2D1B	CPT2	NECAP2	SKI	TPRG1L	EPB41	BSDC1	ZSWIM5	AKR7A3	TMCO4	RPRD2	DCST1	SSR2	GSTM4	THBS3	S1PR1	CLSTN1	PIK3CD	ALG14	PDE4DIP	GPR3	TDRKH	LCK	FAM167B	HIST2H2AB	ZBTB40	TEX38	SLC35E2B	HHLA3
5	Ensembl ID	ENSG00000005187	ENSG00000006459	ENSG00000008311	ENSG00000034713	ENSG00000047457	ENSG00000063127	ENSG00000067066	ENSG00000068097	ENSG00000069943	ENSG00000071243	ENSG00000073849	ENSG00000076770	ENSG00000078795	ENSG00000079263	ENSG00000082146	ENSG00000082512	ENSG00000083457	ENSG00000083750	ENSG00000091651	ENSG00000091879	ENSG00000091986	ENSG00000096093	ENSG00000100196	ENSG00000100336	ENSG00000100473	ENSG00000101850	ENSG00000102001	ENSG00000102349	ENSG00000102606	ENSG00000102984	ENSG00000103942	ENSG00000104154	ENSG00000104164	ENSG00000105750	ENSG00000107362	ENSG00000108091	ENSG00000108960	ENSG00000109762	ENSG00000109771	ENSG00000111305	ENSG00000111877	ENSG00000112293	ENSG00000114455	ENSG00000115020	ENSG00000116731	ENSG00000117906	ENSG00000119801	ENSG00000120329
	Gene Symbol	ACSM3	KDM7A	AASS	GABARAPL2	CP	SLC6A16	SP100	HEATR6	PIGB	ING3	ST6GAL1	MBNL3	PKD2L2	SP140	STRADB	TRAF5	ITGAE	RRAGB	ORC6	ANGPT2	CCDC80	EFHC1	KDELR3	APOL4	COCH	GPR143	CACNA1F	KLF8	ARHGEF7	ZNF821	HOMER2	SLC30A4	BLOC1S6	ZNF85	ABHD17B	CCDC6	MMD	SNX25	LRP2BP	GSG1	MCM9	GPLD1	HHLA2	PIKFYVE	PRDM2	RCN2	YPEL5	SLC25A2
6	Ensembl ID	ENSG00000006530	ENSG00000008277	ENSG00000015171	ENSG00000026950	ENSG00000040933	ENSG00000047056	ENSG00000051825	ENSG00000053254	ENSG00000055163	ENSG00000066697	ENSG00000067445	ENSG00000072736	ENSG00000073614	ENSG00000074054	ENSG00000074966	ENSG00000077684	ENSG00000078304	ENSG00000081148	ENSG00000085662	ENSG00000086232	ENSG00000088179	ENSG00000089597	ENSG00000096654	ENSG00000099256	ENSG00000100479	ENSG00000100490	ENSG00000101082	ENSG00000101695	ENSG00000102804	ENSG00000104835	ENSG00000106415	ENSG00000108854	ENSG00000109680	ENSG00000109927	ENSG00000111319	ENSG00000111665	ENSG00000111801	ENSG00000112130	ENSG00000112576	ENSG00000113249	ENSG00000113838	ENSG00000114770	ENSG00000114982	ENSG00000115935	ENSG00000116005	ENSG00000119402	ENSG00000119608	ENSG00000120093
	Gene Symbol	AGK	ADAM22	ZMYND11	BTN3A1	INPP4A	WDR37	MPHOSPH9	FOXN3	CYFIP2	MSANTD3	TRO	NFATC3	KDM5A	CLASP1	TXK	JADE1	PPP2R5C	IMPG2	AKR1B1	EIF2AK1	PTPN4	GANAB	ZNF184	PRTFDC1	POLE2	CDKL1	SLA2	RNF125	TSC22D1	SARS2	GLCCI1	SMURF2	TBC1D19	TECTA	SCNN1A	CDCA3	BTN3A3	RNF8	CCND3	HAVCR1	TBCCD1	ABCC5	KANSL3	WIPF1	PCYOX1	FBXW2	PROX2	HOXB3
7	Ensembl ID	ENSG00000001036	ENSG00000002549	ENSG00000005893	ENSG00000008056	ENSG00000010704	ENSG00000011198	ENSG00000011600	ENSG00000013583	ENSG00000014914	ENSG00000018280	ENSG00000025708	ENSG00000027697	ENSG00000029993	ENSG00000033327	ENSG00000035862	ENSG00000042753	ENSG00000048342	ENSG00000054967	ENSG00000059728	ENSG00000064225	ENSG00000064989	ENSG00000067836	ENSG00000068323	ENSG00000068697	ENSG00000070614	ENSG00000073008	ENSG00000073737	ENSG00000073921	ENSG00000075223	ENSG00000079308	ENSG00000089041	ENSG00000089169	ENSG00000090674	ENSG00000091436	ENSG00000092200	ENSG00000092964	ENSG00000093072	ENSG00000093167	ENSG00000099337	ENSG00000100097	ENSG00000100368	ENSG00000100504	ENSG00000100767	ENSG00000101150	ENSG00000101160	ENSG00000101265	ENSG00000101307	ENSG00000101439
	Gene Symbol	FUCA2	LAP3	LAMP2	SYN1	HFE	ABHD5	TYROBP	HEBP1	MTMR11	SLC11A1	TYMP	IFNGR1	HMGB3	GAB2	TIMP2	AP2S1	CC2D2A	RELT	MXD1	ST3GAL6	CALCRL	ROGDI	TFE3	LAPTM4A	NDST1	PVR	DHRS9	PICALM	SEMA3C	TNS1	P2RX7	RPH3A	MCOLN1	MAP3K20	RPGRIP1	DPYSL2	ADA2	LRRFIP2	KCNK6	LGALS1	CSF2RB	PYGL	PAPLN	TPD52L2	CTSZ	RASSF2	SIRPB1	CST3
8	Ensembl ID	ENSG00000000460	ENSG00000003402	ENSG00000008083	ENSG00000013619	ENSG00000026508	ENSG00000034677	ENSG00000050730	ENSG00000054179	ENSG00000060237	ENSG00000062716	ENSG00000069020	ENSG00000069869	ENSG00000085733	ENSG00000091972	ENSG00000100558	ENSG00000102245	ENSG00000102471	ENSG00000102755	ENSG00000102908	ENSG00000102962	ENSG00000104611	ENSG00000106070	ENSG00000106952	ENSG00000107537	ENSG00000109321	ENSG00000109471	ENSG00000110092	ENSG00000110848	ENSG00000111879	ENSG00000112115	ENSG00000113520	ENSG00000114737	ENSG00000115009	ENSG00000115165	ENSG00000115598	ENSG00000116690	ENSG00000117090	ENSG00000117560	ENSG00000118200	ENSG00000118985	ENSG00000119537	ENSG00000120217	ENSG00000120696	ENSG00000122176	ENSG00000123094	ENSG00000125266	ENSG00000126878	ENSG00000127318
	Gene Symbol	C1orf112	CFLAR	JARID2	MAMLD1	CD44	RNF19A	TNIP3	ENTPD2	WNK1	VMP1	MAST4	NEDD4	CTTN	CD200	PLEK2	CD40LG	NDFIP2	FLT1	NFAT5	CCL22	SH2D4A	GRB10	TNFSF8	PHYH	AREG	IL2	CCND1	CD69	FAM184A	IL17A	IL4	CISH	CCL20	CYTIP	IL1RL2	PRG4	SLAMF1	FASLG	CAMSAP2	ELL2	KDSR	CD274	KBTBD7	FMOD	RASSF8	EFNB2	AIF1L	IL22
9	Ensembl ID	ENSG00000005020	ENSG00000005238	ENSG00000005249	ENSG00000006534	ENSG00000014257	ENSG00000015475	ENSG00000019991	ENSG00000023318	ENSG00000044115	ENSG00000044459	ENSG00000048828	ENSG00000057608	ENSG00000058866	ENSG00000059377	ENSG00000060762	ENSG00000066336	ENSG00000067208	ENSG00000067560	ENSG00000068650	ENSG00000071967	ENSG00000072062	ENSG00000073792	ENSG00000076356	ENSG00000078124	ENSG00000080815	ENSG00000082397	ENSG00000082996	ENSG00000084110	ENSG00000085514	ENSG00000086300	ENSG00000087086	ENSG00000087253	ENSG00000087266	ENSG00000088832	ENSG00000089902	ENSG00000090376	ENSG00000091106	ENSG00000091317	ENSG00000095303	ENSG00000096968	ENSG00000100034	ENSG00000100077	ENSG00000100364	ENSG00000100373	ENSG00000100596	ENSG00000101336	ENSG00000101846	ENSG00000101916
	Gene Symbol	SKAP2	FAM214B	PRKAR2B	ALDH3B1	ACPP	BID	HGF	ERP44	CTNNA1	CNTLN	FAM120A	GDI2	DGKG	TBXAS1	MPC1	SPI1	EVI5	RHOA	ATP11A	CYBRD1	PRKACA	IGF2BP2	PLXNA2	ACER3	PSEN1	EPB41L3	RNF13	HAL	PILRA	SNX10	FTL	LPCAT2	SH3BP2	FKBP1A	RCOR1	IRAK3	NLRC4	CMTM6	PTGS1	JAK2	PPM1F	GRK3	KIAA0930	UPK3A	SPTLC2	HCK	STS	TLR8
10	Ensembl ID	ENSG00000003436	ENSG00000005469	ENSG00000006695	ENSG00000009694	ENSG00000048991	ENSG00000050405	ENSG00000051596	ENSG00000056050	ENSG00000065457	ENSG00000065675	ENSG00000067704	ENSG00000070061	ENSG00000075239	ENSG00000075413	ENSG00000075884	ENSG00000076641	ENSG00000078403	ENSG00000079257	ENSG00000080819	ENSG00000080822	ENSG00000080839	ENSG00000082074	ENSG00000085978	ENSG00000089053	ENSG00000091157	ENSG00000092470	ENSG00000092978	ENSG00000093183	ENSG00000096092	ENSG00000100592	ENSG00000100731	ENSG00000100890	ENSG00000101342	ENSG00000101391	ENSG00000101935	ENSG00000102763	ENSG00000102921	ENSG00000102974	ENSG00000105968	ENSG00000106733	ENSG00000107020	ENSG00000107771	ENSG00000107960	ENSG00000108984	ENSG00000109220	ENSG00000109452	ENSG00000109881	ENSG00000111269
	Gene Symbol	TFPI	CROT	COX10	TENM1	R3HDM1	LIMA1	THOC3	HPF1	ADAT1	PRKCQ	IARS2	ELP1	ACAT1	MARK3	ARHGAP15	PAG1	MLLT10	LXN	CPOX	CLDND1	RBL1	FYB1	ATG16L1	ANAPC5	WDR7	WDR76	GPATCH2	SEC22C	TMEM14A	DAAM1	PCNX1	KIAA0391	TLDC2	CDK5RAP1	AMMECR1	VWA8	N4BP1	CTCF	H2AFV	NMRK1	PLGRKT	CCSER2	STN1	MAP2K6	CHIC2	INPP4B	CCDC34	CREBL2
11	Ensembl ID	ENSG00000011114	ENSG00000013374	ENSG00000024048	ENSG00000040341	ENSG00000042317	ENSG00000048740	ENSG00000050748	ENSG00000052841	ENSG00000055332	ENSG00000058272	ENSG00000066455	ENSG00000073969	ENSG00000076513	ENSG00000077157	ENSG00000080503	ENSG00000082068	ENSG00000085760	ENSG00000089818	ENSG00000099290	ENSG00000100225	ENSG00000100650	ENSG00000101247	ENSG00000102543	ENSG00000104756	ENSG00000105483	ENSG00000107201	ENSG00000108306	ENSG00000109381	ENSG00000109670	ENSG00000109787	ENSG00000109911	ENSG00000110852	ENSG00000112146	ENSG00000112309	ENSG00000112357	ENSG00000112624	ENSG00000112851	ENSG00000112992	ENSG00000113318	ENSG00000113391	ENSG00000114744	ENSG00000114857	ENSG00000115808	ENSG00000116957	ENSG00000118197	ENSG00000118418	ENSG00000118507	ENSG00000118690
	Gene Symbol	BTBD7	NUB1	UBR2	STAU2	SPATA7	CELF2	MAPK9	TTC17	EIF2AK2	PPP1R12A	GOLGA5	NSF	ANKRD13A	PPP1R12B	SMARCA2	WDR70	MTIF2	NECAP1	WASHC2A	FBXO7	SRSF5	NDUFAF5	CDADC1	KCTD9	CARD8	DDX58	FBXL20	ELF2	FBXW7	KLF3	ELP4	CLEC2B	FBXO9	B3GAT2	PEX7	BICRAL	ERBIN	NNT	MSH3	FAM172A	COMMD2	NKTR	STRN	TBCE	DDX59	HMGN3	AKAP7	ARMC2
12	Ensembl ID	ENSG00000011201	ENSG00000012817	ENSG00000067048	ENSG00000067646	ENSG00000114374	ENSG00000129824	ENSG00000154620	ENSG00000183878	ENSG00000198692	ENSG00000280969
	Gene Symbol	ANOS1	KDM5D	DDX3Y	ZFY	USP9Y	RPS4Y1	TMSB4Y	UTY	EIF1AY	RPS4Y2
13	Ensembl ID	ENSG00000016864	ENSG00000020426	ENSG00000027075	ENSG00000063978	ENSG00000065613	ENSG00000066583	ENSG00000076248	ENSG00000078246	ENSG00000078668	ENSG00000079332	ENSG00000082515	ENSG00000086589	ENSG00000089091	ENSG00000095637	ENSG00000100219	ENSG00000101343	ENSG00000101442	ENSG00000101844	ENSG00000102241	ENSG00000103591	ENSG00000104626	ENSG00000110925	ENSG00000111832	ENSG00000113812	ENSG00000115840	ENSG00000117868	ENSG00000119185	ENSG00000119689	ENSG00000122188	ENSG00000129187	ENSG00000132323	ENSG00000132646	ENSG00000134058	ENSG00000135900	ENSG00000135953	ENSG00000135972	ENSG00000136819	ENSG00000137275	ENSG00000138785	ENSG00000139116	ENSG00000139180	ENSG00000139620	ENSG00000140319	ENSG00000141027	ENSG00000143493	ENSG00000144560	ENSG00000144659	ENSG00000145833
	Gene Symbol	GLT8D1	MNAT1	PRKCH	RNF4	SLK	ISOC1	UNG	TULP3	VDAC3	SAR1A	MRPL22	RBM22	DZANK1	SORBS1	XBP1	CRNKL1	ACTR5	ATG4A	HTATSF1	AAGAB	ERI1	CSRNP2	RWDD1	ACTR8	SLC25A12	ESYT2	ITGB1BP1	DLST	LAX1	DCTD	ILKAP	PCNA	CDK7	MRPL44	MFSD9	MRPS9	C9orf78	RIPK1	INTS12	KIF21A	NDUFA9	KANSL2	SRP14	NCOR1	INTS7	VGLL4	SLC25A38	DDX46
14	Ensembl ID	ENSG00000002587	ENSG00000002745	ENSG00000003249	ENSG00000005471	ENSG00000006432	ENSG00000006607	ENSG00000007312	ENSG00000007314	ENSG00000010219	ENSG00000012124	ENSG00000026559	ENSG00000035720	ENSG00000042980	ENSG00000047644	ENSG00000048052	ENSG00000048392	ENSG00000048462	ENSG00000048471	ENSG00000058091	ENSG00000062370	ENSG00000065923	ENSG00000069188	ENSG00000070759	ENSG00000072694	ENSG00000073464	ENSG00000074219	ENSG00000074657	ENSG00000075275	ENSG00000076554	ENSG00000076716	ENSG00000077232	ENSG00000077238	ENSG00000078018	ENSG00000079931	ENSG00000079950	ENSG00000081052	ENSG00000081189	ENSG00000081923	ENSG00000082293	ENSG00000082438	ENSG00000083454	ENSG00000086967	ENSG00000091490	ENSG00000092345	ENSG00000092529	ENSG00000095585	ENSG00000096696	ENSG00000099954
	Gene Symbol	HS3ST1	WNT16	DBNDD1	ABCB4	MAP3K9	FARP2	CD79B	SCN4A	DYRK4	CD22	KCNG1	STAP1	ADAM28	WWC3	HDAC9	RRM2B	TNFRSF17	SNX29	CDK14	ZNF112	SLC9A7	SDK2	TESK2	FCGR2B	CLCN4	TEAD2	ZNF532	CELSR1	TPD52	GPC4	DNAJC10	IL4R	MAP2	MOXD1	STX7	COL4A4	MEF2C	ATP8B1	COL19A1	COBLL1	P2RX5	MYBPC2	SEL1L3	DAZL	CAPN3	BLNK	DSP	CECR2
15	Ensembl ID	ENSG00000048707	ENSG00000066135	ENSG00000081721	ENSG00000081870	ENSG00000084072	ENSG00000085998	ENSG00000097046	ENSG00000116151	ENSG00000116350	ENSG00000116478	ENSG00000116497	ENSG00000116580	ENSG00000116791	ENSG00000116819	ENSG00000116985	ENSG00000117226	ENSG00000117262	ENSG00000117419	ENSG00000117586	ENSG00000117592	ENSG00000117616	ENSG00000117713	ENSG00000117859	ENSG00000120334	ENSG00000121769	ENSG00000121851	ENSG00000121903	ENSG00000121940	ENSG00000126088	ENSG00000127483	ENSG00000127603	ENSG00000130770	ENSG00000130939	ENSG00000131791	ENSG00000132196	ENSG00000132716	ENSG00000133226	ENSG00000134262	ENSG00000135845	ENSG00000137996	ENSG00000142751	ENSG00000142794	ENSG00000142892	ENSG00000143222	ENSG00000143224	ENSG00000143228	ENSG00000143363	ENSG00000143374
	Gene Symbol	VPS13D	KDM4A	DUSP12	HSPB11	PPIE	POMGNT1	CDC7	MORN1	SRSF4	HDAC1	S100PBP	GON4L	CRYZ	TFAP2E	BMP8B	GBP3	GPR89A	ERI3	TNFSF4	PRDX6	RSRP1	ARID1A	OSBPL9	CENPL	FABP3	POLR3GL	ZSCAN20	CLCC1	UROD	HP1BP3	MACF1	ATPIF1	UBE4B	PRKAB2	HSD17B7	DCAF8	SRRM1	AP4B1	PIGC	RTCA	GPN2	NBPF3	PIGK	UFC1	PPOX	NUF2	PRUNE1	TARS2
16	Ensembl ID	ENSG00000003096	ENSG00000025156	ENSG00000033122	ENSG00000046604	ENSG00000050030	ENSG00000057019	ENSG00000057935	ENSG00000070018	ENSG00000072110	ENSG00000074706	ENSG00000078401	ENSG00000080166	ENSG00000086717	ENSG00000087076	ENSG00000088305	ENSG00000091409	ENSG00000091428	ENSG00000097096	ENSG00000099139	ENSG00000099365	ENSG00000102048	ENSG00000102383	ENSG00000102934	ENSG00000106686	ENSG00000107447	ENSG00000108852	ENSG00000110013	ENSG00000110723	ENSG00000111057	ENSG00000111863	ENSG00000115423	ENSG00000117643	ENSG00000119771	ENSG00000120915	ENSG00000122378	ENSG00000123843	ENSG00000124466	ENSG00000129422	ENSG00000133401	ENSG00000134352	ENSG00000134882	ENSG00000135643	ENSG00000135960	ENSG00000136153	ENSG00000136694	ENSG00000136929	ENSG00000138795	ENSG00000139610
	Gene Symbol	KLHL13	HSF2	LRRC7	DSG2	NEXMIF	DCBLD2	MTA3	LRP6	ACTN1	IPCEF1	EDN1	DCT	PPEF1	HSD17B14	DNMT3B	ITGA6	RAPGEF4	SYDE2	PCSK5	STX1B	ASB9	ZDHHC15	PLLP	SPATA6L	DNTT	MPP2	SIAE	EXPH5	KRT18	ADTRP	DNAH6	MAN1C1	KLHL29	EPHX2	FAM213A	C4BPB	LYPD3	MTUS1	PDZD2	IL6ST	UBAC2	KCNMB4	EDAR	LMO7	IL36A	HEMGN	LEF1	CELA1
17	Ensembl ID	ENSG00000008441	ENSG00000010165	ENSG00000013275	ENSG00000019144	ENSG00000025772	ENSG00000033011	ENSG00000033050	ENSG00000034152	ENSG00000037897	ENSG00000048162	ENSG00000053372	ENSG00000056558	ENSG00000061656	ENSG00000065485	ENSG00000066044	ENSG00000067225	ENSG00000068654	ENSG00000069998	ENSG00000073536	ENSG00000074800	ENSG00000075240	ENSG00000076604	ENSG00000077150	ENSG00000077522	ENSG00000085117	ENSG00000086544	ENSG00000088356	ENSG00000089558	ENSG00000090861	ENSG00000099377	ENSG00000099860	ENSG00000099901	ENSG00000100029	ENSG00000100036	ENSG00000100138	ENSG00000100294	ENSG00000100350	ENSG00000100413	ENSG00000100418	ENSG00000100804	ENSG00000100926	ENSG00000101187	ENSG00000101363	ENSG00000101444	ENSG00000101849	ENSG00000102898	ENSG00000102900	ENSG00000103257
	Gene Symbol	NFIX	METTL13	PSMC4	PHLDB1	TOMM34	ALG1	ABCF2	MAP2K3	METTL1	NOP16	MRTO4	TRAF1	SPAG4	PDIA5	ELAVL1	PKM	POLR1A	HDHD5	NLE1	ENO1	GRAMD4	TRAF4	NFKB2	ACTN2	CD82	ITPKC	PDRG1	KCNH4	AARS	HSD3B7	GADD45B	RANBP1	PES1	SLC35E4	SNU13	MCAT	FOXRED2	POLR3H	DESI1	PSMB5	TM9SF1	SLCO4A1	MANBAL	AHCY	TBL1X	NUTF2	NUP93	SLC7A5
18	Ensembl ID	ENSG00000006747	ENSG00000007944	ENSG00000008869	ENSG00000010318	ENSG00000013297	ENSG00000013441	ENSG00000015568	ENSG00000024862	ENSG00000042429	ENSG00000047346	ENSG00000049618	ENSG00000058056	ENSG00000065883	ENSG00000069431	ENSG00000069966	ENSG00000072858	ENSG00000082196	ENSG00000085788	ENSG00000085982	ENSG00000088448	ENSG00000088970	ENSG00000100024	ENSG00000100099	ENSG00000100354	ENSG00000100441	ENSG00000100532	ENSG00000100764	ENSG00000101040	ENSG00000101639	ENSG00000102078	ENSG00000102781	ENSG00000104177	ENSG00000107077	ENSG00000108389	ENSG00000108465	ENSG00000109686	ENSG00000109689	ENSG00000110888	ENSG00000111834	ENSG00000114757	ENSG00000115474	ENSG00000115993	ENSG00000119397	ENSG00000119509	ENSG00000119703	ENSG00000119720	ENSG00000120215	ENSG00000120733
	Gene Symbol	SCIN	MYLIP	HEATR5B	PHF7	CLDN11	CLK1	RGPD5	CCDC28A	MED17	FAM214A	ARID1B	USP13	CDK13	ABCC9	GNB5	SIDT1	C1QTNF3	DDHD2	USP40	ANKRD10	KIZ	UPB1	HPS4	TNRC6B	KHNYN	CGRRF1	PSMC1	ZMYND8	CEP192	SLC25A14	KATNAL1	MYEF2	KDM4C	MTMR4	CDK5RAP3	SH3D19	STIM2	CAPRIN2	RSPH4A	PEX5L	KCNJ13	TRAK2	CNTRL	INVS	ZC2HC1C	NRDE2	MLANA	KDM3B
19	Ensembl ID	ENSG00000012048	ENSG00000047579	ENSG00000048028	ENSG00000051341	ENSG00000066923	ENSG00000074356	ENSG00000087274	ENSG00000090661	ENSG00000092330	ENSG00000096395	ENSG00000100836	ENSG00000101003	ENSG00000101353	ENSG00000102384	ENSG00000104824	ENSG00000105146	ENSG00000107290	ENSG00000108379	ENSG00000109163	ENSG00000110583	ENSG00000111786	ENSG00000111962	ENSG00000113658	ENSG00000115339	ENSG00000115446	ENSG00000121621	ENSG00000123684	ENSG00000123901	ENSG00000125355	ENSG00000125814	ENSG00000125885	ENSG00000126016	ENSG00000128266	ENSG00000128394	ENSG00000129472	ENSG00000130943	ENSG00000131470	ENSG00000134086	ENSG00000134490	ENSG00000135250	ENSG00000136243	ENSG00000136982	ENSG00000136986	ENSG00000137185	ENSG00000138658	ENSG00000139351	ENSG00000140265	ENSG00000140391
	Gene Symbol	BRCA1	DTNBP1	USP28	POLQ	STAG3	NCBP3	ADD1	CERS4	TINF2	MLN	PABPN1	GINS1	MROH8	CENPI	HNRNPL	AURKC	SETX	WNT3	GNRHR	NAA40	SRSF9	UST	SMAD5	GALNT3	UNC50	KIF18A	LPGAT1	GPR83	TMEM255A	NAPB	MCM8	AMOT	GNAZ	APOBEC3F	RAB2B	PKDREJ	PSMC3IP	VHL	TMEM241	SRPK2	NUPL2	DSCC1	DERL1	ZSCAN9	ZGRF1	SYCP3	ZSCAN29	TSPAN3
20	Ensembl ID	ENSG00000007516	ENSG00000008226	ENSG00000041880	ENSG00000055118	ENSG00000066294	ENSG00000066468	ENSG00000071242	ENSG00000071575	ENSG00000077264	ENSG00000078596	ENSG00000087258	ENSG00000088280	ENSG00000089327	ENSG00000100116	ENSG00000100311	ENSG00000100346	ENSG00000102174	ENSG00000102871	ENSG00000102878	ENSG00000107281	ENSG00000108679	ENSG00000109072	ENSG00000110448	ENSG00000111077	ENSG00000111728	ENSG00000113296	ENSG00000114631	ENSG00000114670	ENSG00000115687	ENSG00000116106	ENSG00000116299	ENSG00000116981	ENSG00000117691	ENSG00000120896	ENSG00000121380	ENSG00000124429	ENSG00000125084	ENSG00000126243	ENSG00000126460	ENSG00000127377	ENSG00000127585	ENSG00000130643	ENSG00000130714	ENSG00000130827	ENSG00000132481	ENSG00000132517	ENSG00000132698	ENSG00000135722
	Gene Symbol	BAIAP3	DLEC1	PARP3	KCNH2	CD84	FGFR2	RPS6KA2	TRIB2	PAK3	ITM2A	GNAO1	ASAP3	FXYD5	GCAT	PDGFB	CACNA1I	PHEX	TRADD	HSF4	NPDC1	LGALS3BP	VTN	CD5	TNS2	ST8SIA1	THBS4	PODXL2	NEK11	PASK	EPHA4	KIAA1324	NT5C1A	NENF	SORBS3	BCL2L14	POF1B	WNT1	LRFN3	PRRG2	CRYGN	FBXL16	CALY	POMT1	PLXNA3	TRIM47	SLC52A1	RAB25	FBXL8
21	Ensembl ID	ENSG00000011566	ENSG00000051382	ENSG00000054282	ENSG00000064199	ENSG00000070214	ENSG00000072210	ENSG00000073331	ENSG00000084754	ENSG00000087301	ENSG00000089289	ENSG00000092036	ENSG00000100330	ENSG00000104205	ENSG00000104325	ENSG00000106617	ENSG00000106853	ENSG00000107282	ENSG00000108255	ENSG00000111261	ENSG00000111843	ENSG00000115561	ENSG00000117335	ENSG00000119471	ENSG00000122126	ENSG00000123349	ENSG00000124098	ENSG00000124766	ENSG00000126216	ENSG00000126858	ENSG00000128829	ENSG00000128872	ENSG00000129636	ENSG00000130021	ENSG00000131069	ENSG00000132570	ENSG00000132694	ENSG00000133606	ENSG00000133678	ENSG00000134369	ENSG00000135655	ENSG00000136156	ENSG00000138029	ENSG00000139974	ENSG00000140876	ENSG00000141232	ENSG00000143344	ENSG00000145569	ENSG00000146729
	Gene Symbol	MAP4K3	PIK3CB	SDCCAG8	SPA17	SLC44A1	ALDH3A2	ALPK1	HADHA	TXNDC16	IGBP1	HAUS4	MTMR3	SGK3	DECR1	PRKAG2	PTGR1	APBA1	CRYBA1	MANSC1	TMEM14C	CHMP3	CD46	HSDL2	OCRL	PFDN5	FAM210B	SOX4	TUBGCP3	RHOT1	EIF2AK4	TMOD2	ITFG1	PUDP	ACSS2	PCBD2	ARHGEF11	MKRN1	TMEM254	NAV1	USP15	ITM2B	HADHB	SLC38A6	NUDT7	TOB1	RGL1	FAM105A	NIPSNAP2
22	Ensembl ID	ENSG00000005436	ENSG00000005483	ENSG00000011295	ENSG00000017260	ENSG00000018699	ENSG00000019995	ENSG00000021776	ENSG00000030066	ENSG00000033030	ENSG00000035928	ENSG00000047315	ENSG00000059758	ENSG00000063601	ENSG00000064102	ENSG00000064313	ENSG00000066651	ENSG00000069248	ENSG00000070770	ENSG00000070950	ENSG00000074266	ENSG00000074695	ENSG00000075089	ENSG00000075539	ENSG00000076043	ENSG00000078177	ENSG00000080802	ENSG00000083828	ENSG00000085721	ENSG00000086102	ENSG00000086189	ENSG00000087206	ENSG00000089022	ENSG00000089123	ENSG00000089280	ENSG00000092208	ENSG00000099810	ENSG00000100749	ENSG00000101745	ENSG00000103494	ENSG00000104517	ENSG00000104613	ENSG00000104671	ENSG00000105176	ENSG00000106028	ENSG00000106399	ENSG00000106443	ENSG00000106771	ENSG00000106993
	Gene Symbol	GCFC2	KMT2E	TTC19	ATP2C1	TTC27	ZRANB1	AQR	NUP160	ZCCHC8	RFC1	POLR2B	CDK17	MTMR1	INTS13	TAF2	TRMT11	NUP133	CSNK2A2	RAD18	EED	LMAN1	ACTR6	FRYL	REXO2	N4BP2	CNOT4	ZNF586	RRN3	NFX1	DIMT1	UIMC1	MAPKAPK5	TASP1	FUS	GEMIN2	MTAP	VRK1	ANKRD12	RPGRIP1L	UBR5	INTS10	DCTN6	URI1	SSBP1	RPA3	PHF14	TMEM245	CDC37L1
23	Ensembl ID	ENSG00000006327	ENSG00000026025	ENSG00000052749	ENSG00000065154	ENSG00000069399	ENSG00000069956	ENSG00000075426	ENSG00000090339	ENSG00000090487	ENSG00000100644	ENSG00000100906	ENSG00000101558	ENSG00000105835	ENSG00000106546	ENSG00000108179	ENSG00000108691	ENSG00000108861	ENSG00000112096	ENSG00000113272	ENSG00000115159	ENSG00000116679	ENSG00000120709	ENSG00000120889	ENSG00000122861	ENSG00000122862	ENSG00000124145	ENSG00000126947	ENSG00000127022	ENSG00000128512	ENSG00000134247	ENSG00000134531	ENSG00000138755	ENSG00000140332	ENSG00000140406	ENSG00000140455	ENSG00000144655	ENSG00000146232	ENSG00000148426	ENSG00000150977	ENSG00000155090	ENSG00000155307	ENSG00000157593	ENSG00000159399	ENSG00000160593	ENSG00000161647	ENSG00000162129	ENSG00000162522	ENSG00000162614
	Gene Symbol	TNFRSF12A	VIM	RRP12	OAT	BCL3	MAPK6	FOSL2	ICAM1	SPG21	HIF1A	NFKBIA	VAPA	NAMPT	AHR	PPIF	CCL2	DUSP3	SOD2	THG1L	GPD2	IVNS1ABP	FAM53C	TNFRSF10B	PLAU	SRGN	SDC4	ARMCX1	CANX	DOCK4	PTGFRN	EMP1	CXCL9	TLE3	TLNRD1	USP3	CSRNP1	NFKBIE	PROSER2	RILPL2	KLF10	SAMSN1	SLC35B2	HK2	JAML	MPP3	CLPB	KIAA1522	NEXN
24	Ensembl ID	ENSG00000001617	ENSG00000010278	ENSG00000059804	ENSG00000065621	ENSG00000070495	ENSG00000078804	ENSG00000081041	ENSG00000086062	ENSG00000087074	ENSG00000087903	ENSG00000088827	ENSG00000090924	ENSG00000095970	ENSG00000100302	ENSG00000100448	ENSG00000100652	ENSG00000100985	ENSG00000102554	ENSG00000104804	ENSG00000104918	ENSG00000105509	ENSG00000110203	ENSG00000110237	ENSG00000115008	ENSG00000116761	ENSG00000117525	ENSG00000122711	ENSG00000123342	ENSG00000123610	ENSG00000124091	ENSG00000124216	ENSG00000124882	ENSG00000125538	ENSG00000125740	ENSG00000128016	ENSG00000129538	ENSG00000132681	ENSG00000132912	ENSG00000135046	ENSG00000135094	ENSG00000137801	ENSG00000142494	ENSG00000143318	ENSG00000143674	ENSG00000145632	ENSG00000152766	ENSG00000153157	ENSG00000154274
	Gene Symbol	SEMA3F	CD9	SLC2A3	GSTO2	JMJD6	TP53INP2	CXCL2	B4GALT1	PPP1R15A	RFX2	SIGLEC1	PLEKHG2	TREM2	RASD2	CTSG	SLC10A1	MMP9	KLF5	TULP2	RETN	HAS1	FOLR3	ARHGEF17	IL1A	CTH	F3	SPINK4	MMP19	TNFAIP6	GCNT7	SNAI1	EREG	IL1B	FOSB	ZFP36	RNASE1	ATP1A4	DCTN4	ANXA1	SDS	THBS1	SLC47A1	CASQ1	MAP3K21	PLK2	ANKRD22	SYCP2L	C4orf19
25	Ensembl ID	ENSG00000004864	ENSG00000010610	ENSG00000023171	ENSG00000026297	ENSG00000064652	ENSG00000064763	ENSG00000067082	ENSG00000073910	ENSG00000080200	ENSG00000085491	ENSG00000088854	ENSG00000088986	ENSG00000101347	ENSG00000103544	ENSG00000104427	ENSG00000106554	ENSG00000107099	ENSG00000107863	ENSG00000107882	ENSG00000109756	ENSG00000109854	ENSG00000111331	ENSG00000111335	ENSG00000113068	ENSG00000114346	ENSG00000114745	ENSG00000114850	ENSG00000114999	ENSG00000119979	ENSG00000123130	ENSG00000123360	ENSG00000124172	ENSG00000124942	ENSG00000125356	ENSG00000125779	ENSG00000128245	ENSG00000130755	ENSG00000130779	ENSG00000132170	ENSG00000133106	ENSG00000134516	ENSG00000135124	ENSG00000135447	ENSG00000135525	ENSG00000136098	ENSG00000137710	ENSG00000137767	ENSG00000138175
	Gene Symbol	SLC25A13	CD4	GRAMD1B	RNASET2	SNX24	FAR2	KLF6	FRY	CRYBG3	SLC25A24	C20orf194	DYNLL1	SAMHD1	C16orf62	ZC2HC1A	CHCHD3	DOCK8	ARHGAP21	SUFU	RAPGEF2	HTATIP2	OAS3	OAS2	PFDN1	ECT2	GORASP1	SSR3	TTL	FAM45A	ACOT9	PDE1B	ATP5E	AHNAK	NDUFA1	PANK2	YWHAH	GMFG	CLIP1	PPARG	EPSTI1	DOCK2	P2RX4	PPP1R1A	MAP7	NEK3	RDX	SQOR	ARL3
26	Ensembl ID	ENSG00000002330	ENSG00000002822	ENSG00000005075	ENSG00000007376	ENSG00000007541	ENSG00000012211	ENSG00000013364	ENSG00000014164	ENSG00000026036	ENSG00000039650	ENSG00000047578	ENSG00000061938	ENSG00000063854	ENSG00000064490	ENSG00000065057	ENSG00000068120	ENSG00000071894	ENSG00000073169	ENSG00000075399	ENSG00000076984	ENSG00000077463	ENSG00000078061	ENSG00000079432	ENSG00000087008	ENSG00000089820	ENSG00000091073	ENSG00000091947	ENSG00000099364	ENSG00000099624	ENSG00000099795	ENSG00000099834	ENSG00000099904	ENSG00000099917	ENSG00000099949	ENSG00000100056	ENSG00000100075	ENSG00000100239	ENSG00000100258	ENSG00000100299	ENSG00000100325	ENSG00000100379	ENSG00000100429	ENSG00000100982	ENSG00000101940	ENSG00000101997	ENSG00000102030	ENSG00000102879	ENSG00000103024
	Gene Symbol	BAD	MAD1L1	POLR2J	RPUSD1	PIGQ	PRICKLE3	MVP	ZC3H3	RTEL1-TNFRSF6B	PNKP	KIAA0556	TNK2	HAGH	RFXANK	NTHL1	COASY	CPSF1	SELENOO	VPS9D1	MAP2K7	SIRT6	ARAF	CIC	ACOX3	ARHGAP4	DTX2	TMEM101	FBXL19	ATP5D	NDUFB7	CDHR5	ZDHHC8	MED15	LZTR1	ESS2	SLC25A1	PPP6R2	LMF2	ARSA	ASCC2	KCTD17	HDAC10	PCIF1	WDR13	CCDC22	NAA10	CORO1A	NME3
27	Ensembl ID	ENSG00000005381	ENSG00000008516	ENSG00000010327	ENSG00000019169	ENSG00000020181	ENSG00000030582	ENSG00000042493	ENSG00000051128	ENSG00000055957	ENSG00000060558	ENSG00000064601	ENSG00000068724	ENSG00000070404	ENSG00000070731	ENSG00000073150	ENSG00000074660	ENSG00000074964	ENSG00000075618	ENSG00000082014	ENSG00000088826	ENSG00000090013	ENSG00000091262	ENSG00000093010	ENSG00000095383	ENSG00000099985	ENSG00000100300	ENSG00000100365	ENSG00000103507	ENSG00000104774	ENSG00000104870	ENSG00000105048	ENSG00000105355	ENSG00000105438	ENSG00000105472	ENSG00000105518	ENSG00000105520	ENSG00000106976	ENSG00000107821	ENSG00000111199	ENSG00000111640	ENSG00000116260	ENSG00000117480	ENSG00000125505	ENSG00000125968	ENSG00000128283	ENSG00000128311	ENSG00000128524	ENSG00000130304
	Gene Symbol	MPO	MMP25	STAB1	MARCO	ADGRA2	GRN	CAPG	HOMER3	ITIH1	GNA15	CTSA	TTC7A	FSTL3	ST6GALNAC2	PANX2	SCARF1	ARHGEF10L	FSCN1	SMARCD3	SMOX	BLVRB	ABCC6	COMT	TBC1D2	OSM	TSPO	NCF4	BCKDK	MAN2B1	FCGRT	TNNT1	PLIN3	KDELR1	CLEC11A	TMEM205	PLPPR2	DNM1	KAZALD1	TRPV4	GAPDH	QSOX1	FAAH	MBOAT7	ID1	CDC42EP1	TST	ATP6V1F	SLC27A1
28	Ensembl ID	ENSG00000002933	ENSG00000004809	ENSG00000006118	ENSG00000008394	ENSG00000011422	ENSG00000019102	ENSG00000021355	ENSG00000038427	ENSG00000043591	ENSG00000049860	ENSG00000062282	ENSG00000070019	ENSG00000070371	ENSG00000072682	ENSG00000073060	ENSG00000073756	ENSG00000076067	ENSG00000079215	ENSG00000084234	ENSG00000085265	ENSG00000085871	ENSG00000090382	ENSG00000090659	ENSG00000092051	ENSG00000093134	ENSG00000099250	ENSG00000100079	ENSG00000101236	ENSG00000101384	ENSG00000101425	ENSG00000103196	ENSG00000103569	ENSG00000103811	ENSG00000104312	ENSG00000104447	ENSG00000104765	ENSG00000105967	ENSG00000106004	ENSG00000106066	ENSG00000106780	ENSG00000108100	ENSG00000108244	ENSG00000109099	ENSG00000109667	ENSG00000109743	ENSG00000110077	ENSG00000111052	ENSG00000111186
	Gene Symbol	TMEM176A	SLC22A16	TMEM132A	MGST1	PLAUR	VSIG2	SERPINB1	VCAN	ADRB1	HEXB	DGAT2	GUCY2C	CLTCL1	P4HA2	SCARB1	PTGS2	RBMS2	SLC1A3	APLP2	FCN1	MGST2	LYZ	CD209	JPH4	VNN3	NRP1	LGALS2	RNF24	JAG1	BPI	CRISPLD2	AQP9	CTSH	RIPK2	TRPS1	BNIP3L	TFEC	HOXA5	CPVL	MEGF9	CCNY	KRT23	PMP22	SLC2A9	BST1	MS4A6A	LIN7A	WNT5B
29	Ensembl ID	ENSG00000000971	ENSG00000010017	ENSG00000055732	ENSG00000061337	ENSG00000062524	ENSG00000065833	ENSG00000066735	ENSG00000067141	ENSG00000069667	ENSG00000073712	ENSG00000074527	ENSG00000076706	ENSG00000080573	ENSG00000085511	ENSG00000099282	ENSG00000101752	ENSG00000104951	ENSG00000108924	ENSG00000109255	ENSG00000112183	ENSG00000112305	ENSG00000112378	ENSG00000112486	ENSG00000113448	ENSG00000114166	ENSG00000114948	ENSG00000115183	ENSG00000115705	ENSG00000115904	ENSG00000117594	ENSG00000118402	ENSG00000120440	ENSG00000122417	ENSG00000123427	ENSG00000124564	ENSG00000124568	ENSG00000124813	ENSG00000126368	ENSG00000130396	ENSG00000130635	ENSG00000130649	ENSG00000131459	ENSG00000132561	ENSG00000132938	ENSG00000135063	ENSG00000137965	ENSG00000143036	ENSG00000143365
	Gene Symbol	CFH	RANBP9	MCOLN3	LZTS1	LTK	ME1	KIF26A	NEO1	RORA	FERMT2	NTN4	MCAM	COL5A3	MAP3K4	TSPAN15	MIB1	IL4I1	HLF	NMU	RBM24	SMAP1	PERP	CCR6	PDE4D	KAT2B	ADAM23	TANC1	TPO	SOS1	HSD11B1	ELOVL4	TTLL2	ODF2L	EEF1AKMT3	SLC17A3	SLC17A1	RUNX2	NR1D1	AFDN	COL5A1	CYP2E1	GFPT2	MATN2	MTUS2	FAM189A2	IFI44	SLC44A3	RORC
30	Ensembl ID	ENSG00000004534	ENSG00000006837	ENSG00000010244	ENSG00000018869	ENSG00000073803	ENSG00000074621	ENSG00000081665	ENSG00000085274	ENSG00000087095	ENSG00000088876	ENSG00000089057	ENSG00000090612	ENSG00000094755	ENSG00000099974	ENSG00000100814	ENSG00000100941	ENSG00000101126	ENSG00000102401	ENSG00000104643	ENSG00000105136	ENSG00000111581	ENSG00000115825	ENSG00000118307	ENSG00000119737	ENSG00000120784	ENSG00000121058	ENSG00000121406	ENSG00000124459	ENSG00000125245	ENSG00000125351	ENSG00000128581	ENSG00000130818	ENSG00000131115	ENSG00000132436	ENSG00000133028	ENSG00000136319	ENSG00000136891	ENSG00000137343	ENSG00000137822	ENSG00000138050	ENSG00000138303	ENSG00000139269	ENSG00000140199	ENSG00000140993	ENSG00000145736	ENSG00000145782	ENSG00000151353	ENSG00000151881
	Gene Symbol	RBM6	CDKL3	ZNF207	ZNF582	MAP3K13	SLC24A1	ZNF506	MYNN	NLK	ZNF343	SLC23A2	ZNF268	GABRP	DDTL	CCNB1IP1	PNN	ADNP	ARMCX3	MTMR9	ZNF419	NUP107	PRKD3	CASC1	GPR75	ZFP30	COIL	ZNF549	ZNF45	GPR18	UPF3B	IFT22	ZNF426	ZNF227	FIGNL1	SCO1	TTC5	TEX10	ATAT1	TUBGCP4	THUMPD2	ASCC1	INHBE	SLC12A6	TIGD7	GTF2H2	ATG12	TMEM18	TMEM267
31	Ensembl ID	ENSG00000003987	ENSG00000005812	ENSG00000014824	ENSG00000020922	ENSG00000023287	ENSG00000029363	ENSG00000032219	ENSG00000032742	ENSG00000033800	ENSG00000064933	ENSG00000065413	ENSG00000066427	ENSG00000067900	ENSG00000070269	ENSG00000072080	ENSG00000073584	ENSG00000074603	ENSG00000077458	ENSG00000079482	ENSG00000080546	ENSG00000083097	ENSG00000083642	ENSG00000086619	ENSG00000089916	ENSG00000096872	ENSG00000100564	ENSG00000102081	ENSG00000102805	ENSG00000103995	ENSG00000104219	ENSG00000106392	ENSG00000107560	ENSG00000108654	ENSG00000111816	ENSG00000112200	ENSG00000112234	ENSG00000112245	ENSG00000113441	ENSG00000114120	ENSG00000114796	ENSG00000115239	ENSG00000117625	ENSG00000118260	ENSG00000118596	ENSG00000119778	ENSG00000119906	ENSG00000120647	ENSG00000120675
	Gene Symbol	MTMR7	FBXL3	SLC30A9	MRE11	RB1CC1	BCLAF1	ARID4A	IFT88	PIAS1	PMS1	ANKRD44	ATXN3	ROCK1	TMEM260	SPP2	SMARCE1	DPP8	FAM76B	OPHN1	SESN1	DOPEY1	PDS5B	ERO1B	GPATCH2L	IFT74	PIGH	FMR1	CLN5	CEP152	ZDHHC2	C1GALT1	RAB11FIP2	DDX5	FRK	ZNF451	FBXL4	PTP4A1	LNPEP	SLC25A36	KLHL24	ASB3	RCOR3	CREB1	SLC16A7	ATAD2B	SLF2	CCDC77	DNAJC15
32	Ensembl ID	ENSG00000000938	ENSG00000008130	ENSG00000023902	ENSG00000049245	ENSG00000054523	ENSG00000058799	ENSG00000065135	ENSG00000066322	ENSG00000070831	ENSG00000077549	ENSG00000078369	ENSG00000083444	ENSG00000090621	ENSG00000092847	ENSG00000116459	ENSG00000116514	ENSG00000116586	ENSG00000116604	ENSG00000116815	ENSG00000117118	ENSG00000117500	ENSG00000117758	ENSG00000117862	ENSG00000118655	ENSG00000122432	ENSG00000130775	ENSG00000131236	ENSG00000132906	ENSG00000134686	ENSG00000134698	ENSG00000142669	ENSG00000143013	ENSG00000143110	ENSG00000143207	ENSG00000143257	ENSG00000143549	ENSG00000143622	ENSG00000158874	ENSG00000158882	ENSG00000159214	ENSG00000159423	ENSG00000162636	ENSG00000162736	ENSG00000162747	ENSG00000164010	ENSG00000168710	ENSG00000174021	ENSG00000177674
	Gene Symbol	FGR	NADK	PLEKHO1	VAMP3	KIF1B	YIPF1	GNAI3	ELOVL1	CDC42	CAPZB	GNB1	PLOD1	PABPC4	AGO1	ATP5F1	RNF19B	LAMTOR2	MEF2D	CD58	SDHB	TMED5	STX12	TXNDC12	DCLRE1B	SPATA1	THEMIS2	CAP1	CASP9	PHC2	AGO4	SH3BGRL3	LMO4	C1orf162	RFWD2	NR1I3	TPM3	RIT1	APOA2	TOMM40L	CCDC24	ALDH4A1	FAM102B	NCSTN	FCGR3B	ERMAP	AHCYL1	GNG5	AGTRAP
33	Ensembl ID	ENSG00000007080	ENSG00000007520	ENSG00000011132	ENSG00000020129	ENSG00000022567	ENSG00000033100	ENSG00000060069	ENSG00000063176	ENSG00000063244	ENSG00000064545	ENSG00000064932	ENSG00000065000	ENSG00000068400	ENSG00000070423	ENSG00000072958	ENSG00000074071	ENSG00000076201	ENSG00000076924	ENSG00000079313	ENSG00000086504	ENSG00000087087	ENSG00000090971	ENSG00000091542	ENSG00000095906	ENSG00000099381	ENSG00000099814	ENSG00000099899	ENSG00000100068	ENSG00000100083	ENSG00000100263	ENSG00000100345	ENSG00000100425	ENSG00000100726	ENSG00000101199	ENSG00000101246	ENSG00000102103	ENSG00000102225	ENSG00000102977	ENSG00000103145	ENSG00000103168	ENSG00000103275	ENSG00000104853	ENSG00000104866	ENSG00000104886	ENSG00000104897	ENSG00000104969	ENSG00000104979	ENSG00000105085
	Gene Symbol	CCDC124	TSR3	APBA3	NCDN	SLC45A4	CHPF2	CTDP1	SPHK2	U2AF2	TMEM161A	SBNO2	AP3D1	GRIPAP1	RNF126	AP1M1	MRPS34	PTPN23	XAB2	REXO1	MRPL28	SRRT	NAT14	ALKBH5	NUBP2	SETD1A	CEP170B	TRMT2A	LRP5L	GGA1	RHBDD3	MYH9	BRD1	TELO2	ARFGAP1	ARFRP1	PQBP1	CDK16	ACD	HCFC1R1	TAF1C	UBE2I	CLPTM1	PPP1R37	PLEKHJ1	SF3A2	SGTA	C19orf53	MED26
34	Ensembl ID	ENSG00000003147	ENSG00000005102	ENSG00000007968	ENSG00000010319	ENSG00000011426	ENSG00000018408	ENSG00000029153	ENSG00000035499	ENSG00000049759	ENSG00000049768	ENSG00000051180	ENSG00000057657	ENSG00000059378	ENSG00000063438	ENSG00000064787	ENSG00000065328	ENSG00000066279	ENSG00000068137	ENSG00000071282	ENSG00000072571	ENSG00000075035	ENSG00000081913	ENSG00000088325	ENSG00000089685	ENSG00000090104	ENSG00000090889	ENSG00000093009	ENSG00000093217	ENSG00000094804	ENSG00000095397	ENSG00000100162	ENSG00000100167	ENSG00000100526	ENSG00000101210	ENSG00000101883	ENSG00000102024	ENSG00000104738	ENSG00000106688	ENSG00000106809	ENSG00000107796	ENSG00000109472	ENSG00000109674	ENSG00000109684	ENSG00000109805	ENSG00000112312	ENSG00000112742	ENSG00000113368	ENSG00000115163
	Gene Symbol	ICA1	MEOX1	E2F2	SEMA3G	ANLN	WWTR1	ARNTL2	DEPDC1B	NEDD4L	FOXP3	RAD51	PRDM1	PARP12	AHRR	BCAS1	MCM10	ASPM	PLEKHH3	LMCD1	HMMR	WSCD2	PHLPP1	TPX2	BIRC5	RGS1	KIF4A	CDC45	XYLB	CDC6	WHRN	CENPM	3-Sep	CDKN3	EEF1A2	RHOXF1	PLS3	MCM4	SLC1A1	OGN	ACTA2	CPE	NEIL3	CLNK	NCAPG	GMNN	TTK	LMNB1	CENPA
35	Ensembl ID	ENSG00000006659	ENSG00000011028	ENSG00000019186	ENSG00000039068	ENSG00000041515	ENSG00000056736	ENSG00000057294	ENSG00000070526	ENSG00000091181	ENSG00000104722	ENSG00000105205	ENSG00000105270	ENSG00000107485	ENSG00000109189	ENSG00000109654	ENSG00000112902	ENSG00000113810	ENSG00000118777	ENSG00000120659	ENSG00000120885	ENSG00000121989	ENSG00000122679	ENSG00000124205	ENSG00000128253	ENSG00000129596	ENSG00000130222	ENSG00000131016	ENSG00000134489	ENSG00000134825	ENSG00000138449	ENSG00000141655	ENSG00000143502	ENSG00000148143	ENSG00000149506	ENSG00000152782	ENSG00000163106	ENSG00000163527	ENSG00000163606	ENSG00000164484	ENSG00000167768	ENSG00000170500	ENSG00000171368	ENSG00000171502	ENSG00000172938	ENSG00000177469	ENSG00000182585	ENSG00000182985	ENSG00000183943
	Gene Symbol	LGALS14	MRC2	CYP24A1	CDH1	MYO16	IL17RB	PKP2	ST6GALNAC1	IL5RA	NEFM	CLC	CLIP3	GATA3	USP46	TRIM2	SEMA5A	SMC4	ABCG2	TNFSF11	CLU	ACVR2A	RAMP3	EDN3	RFPL2	CDO1	GADD45G	AKAP12	HRH4	TMEM258	SLC40A1	TNFRSF11A	SUSD4	ZNF462	ZP1	PANK1	HPGDS	STT3B	CD200R1	TMEM200A	KRT1	LONRF2	TPPP	COL24A1	MRGPRD	CAVIN1	EPGN	CADM1	PRKX
36	Ensembl ID	ENSG00000006757	ENSG00000014919	ENSG00000025423	ENSG00000031691	ENSG00000038002	ENSG00000038274	ENSG00000043462	ENSG00000047249	ENSG00000059691	ENSG00000077616	ENSG00000081237	ENSG00000088682	ENSG00000101417	ENSG00000105173	ENSG00000106049	ENSG00000106052	ENSG00000106560	ENSG00000106785	ENSG00000107789	ENSG00000107957	ENSG00000108219	ENSG00000111726	ENSG00000113555	ENSG00000113845	ENSG00000115295	ENSG00000116918	ENSG00000120256	ENSG00000122729	ENSG00000124226	ENSG00000125863	ENSG00000126467	ENSG00000129691	ENSG00000130227	ENSG00000132824	ENSG00000133574	ENSG00000133983	ENSG00000134313	ENSG00000135457	ENSG00000136888	ENSG00000143776	ENSG00000144029	ENSG00000144476	ENSG00000144746	ENSG00000146416	ENSG00000147592	ENSG00000150756	ENSG00000152234	ENSG00000154127
	Gene Symbol	PNPLA4	COX15	HSD17B6	CENPQ	AGA	MAT2B	LCP2	ATP6V1H	GATB	NAALAD2	PTPRC	COQ9	PXMP4	CCNE1	HIBADH	TAX1BP1	GIMAP2	TRIM14	MINPP1	SH3PXD2A	TSPAN14	CMAS	PCDH12	TIMMDC1	CLIP4	TSNAX	LRP11	ACO1	RNF114	MKKS	TSKS	ASH2L	XPO7	SERINC3	GIMAP4	COX16	KIDINS220	TFCP2	ATP6V1G1	CDC42BPA	MRPS5	ACKR3	ARL6IP5	AIG1	LACTB2	FAM173B	ATP5A1	UBASH3B
37	Ensembl ID	ENSG00000006652	ENSG00000007952	ENSG00000008282	ENSG00000008952	ENSG00000012660	ENSG00000029725	ENSG00000033178	ENSG00000038219	ENSG00000060138	ENSG00000071054	ENSG00000072803	ENSG00000079819	ENSG00000084444	ENSG00000090060	ENSG00000092969	ENSG00000095209	ENSG00000100483	ENSG00000100503	ENSG00000100664	ENSG00000102317	ENSG00000104472	ENSG00000104497	ENSG00000105499	ENSG00000105856	ENSG00000108559	ENSG00000110756	ENSG00000111911	ENSG00000112031	ENSG00000112290	ENSG00000112679	ENSG00000113583	ENSG00000115267	ENSG00000117519	ENSG00000118496	ENSG00000119844	ENSG00000119953	ENSG00000120539	ENSG00000120963	ENSG00000122970	ENSG00000123836	ENSG00000124151	ENSG00000128641	ENSG00000128989	ENSG00000131263	ENSG00000133119	ENSG00000133818	ENSG00000134962	ENSG00000135048
	Gene Symbol	IFRD1	NOX1	SYPL1	SEC62	ELOVL5	RABEP1	UBA6	BOD1L1	YBX3	MAP4K4	FBXW11	EPB41L2	FAM234B	PAPOLA	TGFB2	TMEM38B	VCPKMT	NIN	EIF5	RBM3	CHRAC1	SNX16	PLA2G4C	HBP1	NUP88	HPS5	HINT3	MTRF1L	WASF1	DUSP22	C5orf15	IFIH1	CNN3	FBXO30	AFTPH	SMNDC1	MASTL	ZNF706	IFT81	PFKFB2	NCOA3	MYO1B	ARPP19	RLIM	RFC3	RRAS2	KLB	TMEM2
38	Ensembl ID	ENSG00000004700	ENSG00000005189	ENSG00000012963	ENSG00000062598	ENSG00000064012	ENSG00000064115	ENSG00000064607	ENSG00000065308	ENSG00000066926	ENSG00000070610	ENSG00000082701	ENSG00000088812	ENSG00000092010	ENSG00000100938	ENSG00000101052	ENSG00000101079	ENSG00000101608	ENSG00000102309	ENSG00000102547	ENSG00000102699	ENSG00000106524	ENSG00000109536	ENSG00000110002	ENSG00000110025	ENSG00000110536	ENSG00000110665	ENSG00000110934	ENSG00000111348	ENSG00000111540	ENSG00000111653	ENSG00000112079	ENSG00000112699	ENSG00000114302	ENSG00000114473	ENSG00000115216	ENSG00000115685	ENSG00000119392	ENSG00000120509	ENSG00000121039	ENSG00000122557	ENSG00000123415	ENSG00000125247	ENSG00000125821	ENSG00000128482	ENSG00000129353	ENSG00000129559	ENSG00000130517	ENSG00000131558
	Gene Symbol	RECQL	REXO5	UBR7	ELMO2	CASP8	TM7SF3	SUGP2	TRAM2	FECH	GBA2	GSK3B	ATRN	PSME1	GMPR2	IFT52	NDRG3	MYL12A	PIN4	CAB39L	PARP4	ANKMY2	FRG1	VWA5A	SNX15	PTPMT1	C11orf21	BIN2	ARHGDIB	RAB5B	ING4	STK38	GMDS	PRKAR2A	IQCG	NRBP1	PPP1R7	GLE1	PDZD11	RDH10	HERPUD2	SMUG1	TMTC4	DTD1	RNF112	SLC44A2	NEDD8	PGPEP1	EXOC4
39	Ensembl ID	ENSG00000005302	ENSG00000013523	ENSG00000047634	ENSG00000062582	ENSG00000067113	ENSG00000068383	ENSG00000070081	ENSG00000070761	ENSG00000073598	ENSG00000086475	ENSG00000090263	ENSG00000099204	ENSG00000100003	ENSG00000100376	ENSG00000100505	ENSG00000100600	ENSG00000101019	ENSG00000101452	ENSG00000101542	ENSG00000101546	ENSG00000102038	ENSG00000102743	ENSG00000102870	ENSG00000103064	ENSG00000105426	ENSG00000105737	ENSG00000105784	ENSG00000107959	ENSG00000108423	ENSG00000109063	ENSG00000109390	ENSG00000110871	ENSG00000115486	ENSG00000115657	ENSG00000118096	ENSG00000121690	ENSG00000124615	ENSG00000127362	ENSG00000127364	ENSG00000127903	ENSG00000130544	ENSG00000130921	ENSG00000131368	ENSG00000133316	ENSG00000134202	ENSG00000134461	ENSG00000136014	ENSG00000136068
	Gene Symbol	MSL3	ANGEL1	SCML1	MRPS24	PLPP1	INPP5A	NUCB2	CFAP20	FNDC8	SEPHS1	MRPS33	ABLIM1	SEC14L2	FAM118A	TRIM9	LGMN	UQCC1	DHX35	CDH20	RBFA	SMARCA1	SLC25A15	ZNF629	SLC7A6	PTPRS	GRIK5	RUNDC3B	PITRM1	TUBD1	MYH3	NDUFC1	COQ5	GGCX	ABCB6	IFT46	DEPDC7	MOCS1	TAS2R3	TAS2R4	ZNF835	ZNF557	C12orf65	MRPS25	WDR74	GSTM3	ANKRD16	USP44	FLNB
40	Ensembl ID	ENSG00000006704	ENSG00000008324	ENSG00000058262	ENSG00000065491	ENSG00000065809	ENSG00000070718	ENSG00000070882	ENSG00000090061	ENSG00000101230	ENSG00000101544	ENSG00000102100	ENSG00000103121	ENSG00000103966	ENSG00000104368	ENSG00000105879	ENSG00000106803	ENSG00000107581	ENSG00000111145	ENSG00000111912	ENSG00000112297	ENSG00000113645	ENSG00000113811	ENSG00000114541	ENSG00000115539	ENSG00000115594	ENSG00000116016	ENSG00000118971	ENSG00000120833	ENSG00000124275	ENSG00000124788	ENSG00000127526	ENSG00000132432	ENSG00000132434	ENSG00000134253	ENSG00000134330	ENSG00000135272	ENSG00000136810	ENSG00000138166	ENSG00000138279	ENSG00000141098	ENSG00000146858	ENSG00000150347	ENSG00000152784	ENSG00000158669	ENSG00000160183	ENSG00000161057	ENSG00000163297	ENSG00000163820
	Gene Symbol	GTF2IRD1	SS18L2	SEC61A1	TBC1D22B	FAM107B	AP3M2	OSBPL3	CCNK	ISM1	ADNP2	SLC35A2	CMC2	EHD4	PLAT	CBLL1	SEC61B	EIF3A	ELK3	NCOA7	CRYBG1	WWC1	SELENOK	FRMD4B	PDCL3	IL1R1	EPAS1	CCND2	SOCS2	MTRR	ATXN1	SLC35E1	SEC61G	LANCL2	TRIM45	IAH1	MDFIC	TXN	DUSP5	ANXA7	GFOD2	ZC3HAV1L	ARID5B	PRDM8	GPAT4	TMPRSS3	PSMC2	ANTXR2	FYCO1
41	Ensembl ID	ENSG00000008438	ENSG00000010361	ENSG00000013573	ENSG00000021488	ENSG00000063180	ENSG00000065029	ENSG00000066230	ENSG00000068831	ENSG00000073670	ENSG00000074276	ENSG00000078814	ENSG00000081760	ENSG00000083807	ENSG00000088888	ENSG00000089847	ENSG00000090975	ENSG00000095059	ENSG00000099994	ENSG00000100014	ENSG00000100105	ENSG00000100359	ENSG00000100445	ENSG00000100994	ENSG00000103199	ENSG00000103202	ENSG00000103260	ENSG00000103510	ENSG00000103932	ENSG00000105219	ENSG00000105227	ENSG00000105559	ENSG00000105662	ENSG00000105875	ENSG00000106336	ENSG00000108469	ENSG00000108771	ENSG00000108773	ENSG00000109501	ENSG00000110074	ENSG00000110492	ENSG00000112599	ENSG00000112659	ENSG00000112877	ENSG00000113522	ENSG00000115255	ENSG00000115257	ENSG00000119650	ENSG00000122678
	Gene Symbol	PGLYRP1	FUZ	DDX11	SLC7A9	CA11	ZNF76	SLC9A3	RASGRP2	ADAM11	CDHR2	MYH7B	AACS	SLC27A5	MAVS	ANKRD24	PITPNM2	DHPS	SUSD2	SPECC1L	PATZ1	SGSM3	SDR39U1	PYGB	ZNF500	NME4	METRN	KAT8	RPAP1	CNTD2	PRX	PLEKHA4	CRTC1	WDR91	FBXO24	RECQL5	DHX58	KAT2A	WFS1	FOXRED1	MDK	GUCA1B	CUL9	CEP72	RAD50	REEP6	PCSK4	IFT43	POLM
42	Ensembl ID	ENSG00000001561	ENSG00000003393	ENSG00000003400	ENSG00000004468	ENSG00000004838	ENSG00000005243	ENSG00000005379	ENSG00000007264	ENSG00000007350	ENSG00000007402	ENSG00000012232	ENSG00000021762	ENSG00000022556	ENSG00000025434	ENSG00000035664	ENSG00000036448	ENSG00000041353	ENSG00000054793	ENSG00000060140	ENSG00000064393	ENSG00000067840	ENSG00000068028	ENSG00000074590	ENSG00000075234	ENSG00000075420	ENSG00000077984	ENSG00000078053	ENSG00000080493	ENSG00000084676	ENSG00000086288	ENSG00000086289	ENSG00000088053	ENSG00000088881	ENSG00000091513	ENSG00000091844	ENSG00000099219	ENSG00000099889	ENSG00000100027	ENSG00000100321	ENSG00000100385	ENSG00000100427	ENSG00000100439	ENSG00000100450	ENSG00000100453	ENSG00000101000	ENSG00000101004	ENSG00000101084	ENSG00000101115
	Gene Symbol	ENPP4	ALS2	CASP10	CD38	ZMYND10	COPZ2	TSPOAP1	MATK	TKTL1	CACNA2D2	EXTL3	OSBPL5	NLRP2	NR1H3	DAPK2	MYOM2	RAB27B	ATP9A	STYK1	HIPK2	PDZD4	RASSF1	NUAK1	TTC38	FNDC3B	CST7	AMPH	SLC4A4	NCOA1	NME8	EPDR1	GP6	EBF4	TF	RGS17	ERMP1	ARVCF	YPEL1	SYNGR1	IL2RB	MLC1	ABHD4	GZMH	GZMB	PROCR	NINL	C20orf24	SALL4
43	Ensembl ID	ENSG00000000003	ENSG00000005059	ENSG00000013503	ENSG00000035115	ENSG00000063046	ENSG00000064309	ENSG00000066777	ENSG00000068796	ENSG00000070087	ENSG00000070756	ENSG00000071073	ENSG00000071082	ENSG00000078967	ENSG00000080561	ENSG00000082805	ENSG00000083720	ENSG00000083799	ENSG00000087589	ENSG00000088387	ENSG00000089009	ENSG00000089157	ENSG00000096060	ENSG00000100129	ENSG00000100351	ENSG00000102678	ENSG00000103047	ENSG00000104231	ENSG00000104408	ENSG00000104660	ENSG00000105708	ENSG00000105939	ENSG00000107014	ENSG00000107018	ENSG00000109475	ENSG00000109944	ENSG00000110700	ENSG00000110911	ENSG00000111713	ENSG00000111716	ENSG00000112306	ENSG00000113319	ENSG00000113558	ENSG00000114107	ENSG00000114391	ENSG00000114416	ENSG00000114812	ENSG00000114942	ENSG00000115468
	Gene Symbol	TSPAN6	MCUB	POLR3B	SH3YL1	EIF4B	CDON	ARFGEF1	KIF2A	PFN2	PABPC1	MGAT4A	RPL31	UBE2D4	MID2	ERC1	OXCT1	CYLD	CASS4	DOCK9	RPL6	RPLP0	FKBP5	EIF3L	GRAP2	FGF9	TANGO6	ZFAND1	EIF3E	LEPROTL1	ZNF14	ZC3HAV1	RLN2	RLN1	RPL34	C11orf63	RPS13	SLC11A2	GYS2	LDHB	RPS12	RASGRF2	SKP1	CEP70	RPL24	FXR1	VIPR1	EEF1B2	EFHD1
44	Ensembl ID	ENSG00000006015	ENSG00000006062	ENSG00000007255	ENSG00000008710	ENSG00000013810	ENSG00000015532	ENSG00000025770	ENSG00000027847	ENSG00000031823	ENSG00000037757	ENSG00000038358	ENSG00000049769	ENSG00000059122	ENSG00000059145	ENSG00000061273	ENSG00000062822	ENSG00000063177	ENSG00000064687	ENSG00000070413	ENSG00000071889	ENSG00000072163	ENSG00000076928	ENSG00000077312	ENSG00000077454	ENSG00000077800	ENSG00000079435	ENSG00000079462	ENSG00000080189	ENSG00000083838	ENSG00000087152	ENSG00000089351	ENSG00000090316	ENSG00000099821	ENSG00000099840	ENSG00000099849	ENSG00000099991	ENSG00000100060	ENSG00000100151	ENSG00000100197	ENSG00000100241	ENSG00000100416	ENSG00000101161	ENSG00000101216	ENSG00000102981	ENSG00000103227	ENSG00000103245	ENSG00000103253	ENSG00000103269
	Gene Symbol	C19orf60	MAP3K14	TRAPPC6A	PKD1	TACC3	XYLT2	NCAPH2	B4GALT7	RANBP3	MRI1	EDC4	PPP1R3F	FLYWCH1	UNKL	HDAC7	POLD1	RPL18	ABCA7	DGCR2	FAM3A	LIMS2	ARHGEF1	SNRPA	LRCH4	FKBP6	LIPE	PAFAH1B3	SLC35C2	ZNF446	ATXN7L3	GRAMD1A	MAEA	POLRMT	IZUMO4	RASSF7	CABIN1	MFNG	PICK1	CYP2D6	SBF1	TRMU	PRPF6	GMEB2	PARD6A	LMF1	NARFL	HAGHL	RHBDL1
45	Ensembl ID	ENSG00000023191	ENSG00000060491	ENSG00000064961	ENSG00000085644	ENSG00000087088	ENSG00000087157	ENSG00000089693	ENSG00000090372	ENSG00000090581	ENSG00000091640	ENSG00000099203	ENSG00000099804	ENSG00000099817	ENSG00000100243	ENSG00000101152	ENSG00000102858	ENSG00000103042	ENSG00000103249	ENSG00000103363	ENSG00000103549	ENSG00000104142	ENSG00000104976	ENSG00000105321	ENSG00000105327	ENSG00000105402	ENSG00000105656	ENSG00000106635	ENSG00000108528	ENSG00000118162	ENSG00000121671	ENSG00000122490	ENSG00000124299	ENSG00000125734	ENSG00000125817	ENSG00000126432	ENSG00000127948	ENSG00000129911	ENSG00000130165	ENSG00000130479	ENSG00000130724	ENSG00000130725	ENSG00000131165	ENSG00000131495	ENSG00000131653	ENSG00000132005	ENSG00000135723	ENSG00000137207	ENSG00000140264
	Gene Symbol	RNH1	OGFR	HMG20B	ZNF213	BAX	PGS1	MLF2	STRN4	GNPTG	SPAG7	TMED1	CDC34	POLR2E	CYB5R3	DNAJC5	MGRN1	SLC38A7	CLCN7	ELOB	RNF40	VPS18	SNAPC2	CCDC9	BBC3	NAPA	ELL	BCL7B	SLC25A11	KPTN	CRY2	PQLC1	PEPD	GPR108	CENPB	PRDX5	POR	KLF16	ELOF1	MAP1S	CHMP2A	UBE2M	CHMP1A	NDUFA2	TRAF7	RFX1	FHOD1	YIPF3	SERF2
46	Ensembl ID	ENSG00000002919	ENSG00000004660	ENSG00000004799	ENSG00000028137	ENSG00000036565	ENSG00000038945	ENSG00000047648	ENSG00000052795	ENSG00000054965	ENSG00000060982	ENSG00000061918	ENSG00000064999	ENSG00000065060	ENSG00000068489	ENSG00000071246	ENSG00000072952	ENSG00000073754	ENSG00000074181	ENSG00000074416	ENSG00000075213	ENSG00000076351	ENSG00000077063	ENSG00000077585	ENSG00000077942	ENSG00000080031	ENSG00000083223	ENSG00000083290	ENSG00000085276	ENSG00000088992	ENSG00000089127	ENSG00000099338	ENSG00000099864	ENSG00000100095	ENSG00000100122	ENSG00000100285	ENSG00000100292	ENSG00000101280	ENSG00000101412	ENSG00000103485	ENSG00000103528	ENSG00000104714	ENSG00000104972	ENSG00000104974	ENSG00000105058	ENSG00000105131	ENSG00000105246	ENSG00000105851	ENSG00000105887
	Gene Symbol	SNX11	CAMKK1	PDK4	TNFRSF1B	SLC18A1	MSR1	ARHGAP6	FNIP2	FAM168A	BCAT1	GUCY1B3	ANKS1A	UHRF1BP1	PRR11	VASH1	MRVI1	CD5L	NOTCH3	MGLL	SEMA3A	SLC46A1	CTTNBP2	GPR137B	FBLN1	PTPRH	ZCCHC6	ULK2	MECOM	TESC	OAS1	CATSPERG	PALM	SEZ6L	CRYBB1	NEFH	HMOX1	ANGPT4	E2F1	QPRT	SYT17	ERICH1	LILRB1	LILRA1	FAM32A	EPHX3	EBI3	PIK3CG	MTPN
47	Ensembl ID	ENSG00000047410	ENSG00000055208	ENSG00000083168	ENSG00000084092	ENSG00000089012	ENSG00000100207	ENSG00000102738	ENSG00000102780	ENSG00000102978	ENSG00000104689	ENSG00000108349	ENSG00000111674	ENSG00000111875	ENSG00000112941	ENSG00000116771	ENSG00000116983	ENSG00000119004	ENSG00000122543	ENSG00000125430	ENSG00000125952	ENSG00000131732	ENSG00000133131	ENSG00000134363	ENSG00000135426	ENSG00000135898	ENSG00000136111	ENSG00000136938	ENSG00000140743	ENSG00000142168	ENSG00000144283	ENSG00000145247	ENSG00000152102	ENSG00000152556	ENSG00000154122	ENSG00000156299	ENSG00000157800	ENSG00000159899	ENSG00000160185	ENSG00000160654	ENSG00000162852	ENSG00000163082	ENSG00000163170	ENSG00000163519	ENSG00000163558	ENSG00000164284	ENSG00000165502	ENSG00000165609	ENSG00000167286
	Gene Symbol	TPR	TAB2	KAT6A	NOA1	SIRPG	TCF20	MRPS31	DGKH	POLR2C	TNFRSF10A	CASC3	ENO2	ASF1A	PAPD7	AGMAT	HPCAL4	CYP20A1	OCM	HS3ST3B1	MAX	ZCCHC9	MORC4	FST	TESPA1	GPR55	TBC1D4	ANP32B	CDR2	SOD1	PKP4	OCIAD2	FAM168B	PFKM	ANKH	TIAM1	SLC37A3	NPR2	UBASH3A	CD3G	CNST	SGPP2	BOLA3	TRAT1	PRKCI	GRPEL2	RPL36AL	NUDT5	CD3D
48	Ensembl ID	ENSG00000005175	ENSG00000009844	ENSG00000025796	ENSG00000029364	ENSG00000035687	ENSG00000047621	ENSG00000048544	ENSG00000050393	ENSG00000056097	ENSG00000066422	ENSG00000067955	ENSG00000070501	ENSG00000077147	ENSG00000078140	ENSG00000081320	ENSG00000082213	ENSG00000086598	ENSG00000087302	ENSG00000090054	ENSG00000091164	ENSG00000093000	ENSG00000094841	ENSG00000095261	ENSG00000096401	ENSG00000100281	ENSG00000100528	ENSG00000100744	ENSG00000101972	ENSG00000102189	ENSG00000103540	ENSG00000105810	ENSG00000109332	ENSG00000110321	ENSG00000112308	ENSG00000113387	ENSG00000113575	ENSG00000114902	ENSG00000115514	ENSG00000115520	ENSG00000115750	ENSG00000115944	ENSG00000116030	ENSG00000118363	ENSG00000118939	ENSG00000119048	ENSG00000119328	ENSG00000119414	ENSG00000119446
	Gene Symbol	RPAP3	VTA1	SEC63	SLC39A9	ADSS	C12orf4	MRPS10	MCUR1	ZFR	ZBTB11	CBFB	POLB	TM9SF3	UBE2K	STK17B	C5orf22	TMED2	C14orf166	SPTLC1	TXNL1	NUP50	UPRT	PSMD5	CDC5L	HMGXB4	CNIH1	GSKIP	STAG2	EEA1	CCP110	CDK6	UBE2D3	EIF4G2	C6orf62	SUB1	PPP2CA	SPCS1	TXNDC9	COQ10B	TAF1B	COX7A2L	SUMO1	SPCS2	UCHL3	UBE2B	FAM206A	PPP6C	RBM18
49	Ensembl ID	ENSG00000010256	ENSG00000013563	ENSG00000015285	ENSG00000032444	ENSG00000054611	ENSG00000060971	ENSG00000063245	ENSG00000063761	ENSG00000064547	ENSG00000068079	ENSG00000075624	ENSG00000076944	ENSG00000081791	ENSG00000089639	ENSG00000092841	ENSG00000095370	ENSG00000099785	ENSG00000100055	ENSG00000100266	ENSG00000100296	ENSG00000100599	ENSG00000100605	ENSG00000100628	ENSG00000100711	ENSG00000100889	ENSG00000101220	ENSG00000101986	ENSG00000102032	ENSG00000103066	ENSG00000103653	ENSG00000104903	ENSG00000104904	ENSG00000104915	ENSG00000105011	ENSG00000105583	ENSG00000105612	ENSG00000106003	ENSG00000106012	ENSG00000106348	ENSG00000106991	ENSG00000108175	ENSG00000108819	ENSG00000108840	ENSG00000110719	ENSG00000111652	ENSG00000112977	ENSG00000114026	ENSG00000114353
	Gene Symbol	UQCRC1	DNASE1L1	WAS	PNPLA6	TBC1D22A	ACAA1	EPN1	ADCK1	LPAR2	IFI35	ACTB	STXBP2	KIAA0141	GMIP	MYL6	SH2D3C	2-Mar	CYTH4	PACSIN2	THOC5	RIN3	ITPK1	ASB2	ZFYVE21	PCK2	C20orf27	ABCD1	RENBP	PLA2G15	CSK	LYL1	OAZ1	STX10	ASF1B	WDR83OS	DNASE2	LFNG	IQCE	IMPDH1	ENG	ZMIZ1	PPP1R9B	HDAC5	TCIRG1	COPS7A	DAP	OGG1	GNAI2
50	Ensembl ID	ENSG00000008018	ENSG00000011485	ENSG00000069974	ENSG00000073861	ENSG00000078747	ENSG00000085377	ENSG00000085563	ENSG00000090266	ENSG00000099942	ENSG00000100109	ENSG00000100209	ENSG00000100228	ENSG00000100320	ENSG00000100342	ENSG00000101146	ENSG00000102054	ENSG00000103018	ENSG00000104691	ENSG00000104731	ENSG00000108641	ENSG00000109814	ENSG00000111412	ENSG00000111885	ENSG00000111906	ENSG00000112029	ENSG00000113525	ENSG00000113621	ENSG00000116750	ENSG00000119411	ENSG00000119682	ENSG00000121073	ENSG00000121716	ENSG00000121964	ENSG00000124155	ENSG00000125388	ENSG00000126773	ENSG00000127561	ENSG00000127870	ENSG00000130812	ENSG00000134070	ENSG00000134107	ENSG00000135801	ENSG00000136731	ENSG00000137824	ENSG00000138378	ENSG00000143751	ENSG00000144136	ENSG00000145757
	Gene Symbol	PSMB1	PPP5C	RAB27A	TBX21	ITCH	PREP	ABCB1	NDUFB2	CRKL	TFIP11	HSCB	RAB36	RBFOX2	APOL1	RAE1	RBBP7	CYB5B	UBXN8	KLHDC4	B9D1	UGDH	C12orf49	MAN1A1	HDDC2	FBXO5	IL5	TXNDC15	UCHL5	BSPRY	AREL1	SLC35B1	PILRB	GTDC1	PIGT	GRK4	PCNX4	SYNGR3	RNF6	ANGPTL6	IRAK2	BHLHE40	TAF5L	UGGT1	RMDN3	STAT4	SDE2	SLC20A1	SPATA9
51	Ensembl ID	ENSG00000001631	ENSG00000003509	ENSG00000004766	ENSG00000005889	ENSG00000011454	ENSG00000012174	ENSG00000023516	ENSG00000028528	ENSG00000036054	ENSG00000047188	ENSG00000047932	ENSG00000049167	ENSG00000055147	ENSG00000055917	ENSG00000056586	ENSG00000061987	ENSG00000062650	ENSG00000070367	ENSG00000072201	ENSG00000076053	ENSG00000081014	ENSG00000081154	ENSG00000081307	ENSG00000082258	ENSG00000082898	ENSG00000088451	ENSG00000089876	ENSG00000091009	ENSG00000092140	ENSG00000100380	ENSG00000101574	ENSG00000101624	ENSG00000101928	ENSG00000101974	ENSG00000102897	ENSG00000103160	ENSG00000104047	ENSG00000104442	ENSG00000105778	ENSG00000105793	ENSG00000105829	ENSG00000105865	ENSG00000106460	ENSG00000106692	ENSG00000107643	ENSG00000109180	ENSG00000109184	ENSG00000110066
	Gene Symbol	KRIT1	NDUFAF7	VPS50	ZFX	RABGAP1	MBTPS2	AKAP11	SNX1	TBC1D23	YTHDC2	GOPC	ERCC8	FAM114A2	PUM2	RC3H2	MON2	WAPL	EXOC5	LNX1	RBM7	AP4E1	PCNP	UBA5	CCNT2	XPO1	TGDS	DHX32	RBM27	G2E3	ST13	METTL4	CEP76	MOSPD1	ATP11C	LYRM1	HSDL1	DTWD1	ARMC1	AVL9	GTPBP10	BET1	DUS4L	TMEM106B	FKTN	MAPK8	OCIAD1	DCUN1D4	KMT5B
52	Ensembl ID	ENSG00000004399	ENSG00000006756	ENSG00000007237	ENSG00000067182	ENSG00000071553	ENSG00000075651	ENSG00000084207	ENSG00000086730	ENSG00000100106	ENSG00000100647	ENSG00000103876	ENSG00000104324	ENSG00000105963	ENSG00000106665	ENSG00000107551	ENSG00000108387	ENSG00000108932	ENSG00000109047	ENSG00000109083	ENSG00000112062	ENSG00000114125	ENSG00000117984	ENSG00000118640	ENSG00000119408	ENSG00000119782	ENSG00000121297	ENSG00000122133	ENSG00000122694	ENSG00000123636	ENSG00000124570	ENSG00000124588	ENSG00000124593	ENSG00000126709	ENSG00000127946	ENSG00000128309	ENSG00000128487	ENSG00000129473	ENSG00000130303	ENSG00000133195	ENSG00000133816	ENSG00000134287	ENSG00000135049	ENSG00000135052	ENSG00000135114	ENSG00000135404	ENSG00000135506	ENSG00000136161	ENSG00000136250
	Gene Symbol	PLXND1	ARSD	GAS7	TNFRSF1A	ATP6AP1	PLD1	GSTP1	LAT2	TRIOBP	SUSD6	FAH	CPQ	ADAP1	CLIP2	RASSF4	4-Sep	SLC16A6	RCVRN	IFT20	MAPK14	RNF7	CTSD	VAMP8	NEK6	FKBP1B	TSHZ3	PAEP	GLIPR2	BAZ2B	SERPINB6	NQO2	AL365205.1	IFI6	HIP1	MPST	SPECC1	BCL2L2	BST2	SLC39A11	MICAL2	ARF3	AGTPBP1	GOLM1	OASL	CD63	OS9	RCBTB2	AOAH
53	Ensembl ID	ENSG00000005486	ENSG00000005884	ENSG00000008517	ENSG00000011638	ENSG00000016391	ENSG00000022840	ENSG00000026103	ENSG00000029534	ENSG00000034510	ENSG00000047849	ENSG00000050327	ENSG00000053524	ENSG00000055955	ENSG00000067596	ENSG00000068024	ENSG00000072832	ENSG00000072840	ENSG00000072864	ENSG00000073282	ENSG00000077782	ENSG00000079459	ENSG00000080986	ENSG00000088002	ENSG00000089199	ENSG00000092871	ENSG00000100031	ENSG00000100422	ENSG00000100629	ENSG00000101447	ENSG00000101470	ENSG00000102572	ENSG00000104419	ENSG00000104783	ENSG00000104814	ENSG00000105186	ENSG00000105953	ENSG00000106144	ENSG00000106367	ENSG00000106789	ENSG00000108797	ENSG00000109685	ENSG00000110169	ENSG00000110274	ENSG00000110324	ENSG00000111266	ENSG00000112139	ENSG00000112419	ENSG00000114544
	Gene Symbol	RHBDD2	ITGA3	IL32	TMEM159	CHDH	RNF10	FAS	ANK1	TMSB10	MAP4	ARHGEF5	MCF2L2	ITIH4	DHX8	HDAC4	CRMP1	EVC	NDE1	TP63	FGFR1	FDFT1	NDC80	SULT2B1	CHGB	RFFL	GGT1	CERK	CEP128	FAM83D	TNNC2	STK24	NDRG1	KCNN4	MAP4K1	ANKRD27	OGDH	CASP2	AP1S1	CORO2A	CNTNAP1	NSD2	HPX	CEP164	IL10RA	DUSP16	MDGA1	PHACTR2	SLC41A3
54	Ensembl ID	ENSG00000006453	ENSG00000007038	ENSG00000049247	ENSG00000053328	ENSG00000060709	ENSG00000065361	ENSG00000090857	ENSG00000095932	ENSG00000101188	ENSG00000102055	ENSG00000102854	ENSG00000104147	ENSG00000104728	ENSG00000105643	ENSG00000105697	ENSG00000108839	ENSG00000111291	ENSG00000115155	ENSG00000115414	ENSG00000117650	ENSG00000125618	ENSG00000125787	ENSG00000131080	ENSG00000131097	ENSG00000131626	ENSG00000131848	ENSG00000132155	ENSG00000132259	ENSG00000133169	ENSG00000134551	ENSG00000135914	ENSG00000137434	ENSG00000137959	ENSG00000137968	ENSG00000138135	ENSG00000141437	ENSG00000144130	ENSG00000149054	ENSG00000151640	ENSG00000152705	ENSG00000155714	ENSG00000158525	ENSG00000158865	ENSG00000160345	ENSG00000161055	ENSG00000163736	ENSG00000163898	ENSG00000163923
	Gene Symbol	BAIAP2L1	PRSS21	UTS2	METTL24	RIMBP2	ERBB3	PDPR	SMIM24	NTSR1	PPP1R2P9	MSLN	OIP5	ARHGEF10	ARRDC2	HAMP	ALOX12	GPRC5D	OTOF	FN1	NEK2	PAX8	GNRH2	EDA2R	HIGD1B	PPFIA1	ZSCAN5A	RAF1	CNGA4	BEX1	PRH2	HTR2B	C6orf52	IFI44L	SLC44A5	CH25H	SLC25A52	NT5DC4	ZNF215	DPYSL4	CATSPER3	PDZD9	CPA5	SLC5A11	C9orf116	SCGB3A1	PPBP	LIPH	RPL39L
55	Ensembl ID	ENSG00000013375	ENSG00000014123	ENSG00000025293	ENSG00000033867	ENSG00000048649	ENSG00000053770	ENSG00000053900	ENSG00000058063	ENSG00000060339	ENSG00000062725	ENSG00000066654	ENSG00000068885	ENSG00000072415	ENSG00000075292	ENSG00000075711	ENSG00000077092	ENSG00000077097	ENSG00000078142	ENSG00000078674	ENSG00000080298	ENSG00000083535	ENSG00000083544	ENSG00000085224	ENSG00000085382	ENSG00000086848	ENSG00000087338	ENSG00000089682	ENSG00000095574	ENSG00000100442	ENSG00000100523	ENSG00000100722	ENSG00000100784	ENSG00000100811	ENSG00000100934	ENSG00000101751	ENSG00000102043	ENSG00000102531	ENSG00000102710	ENSG00000104290	ENSG00000105866	ENSG00000106080	ENSG00000107669	ENSG00000107672	ENSG00000107938	ENSG00000108666	ENSG00000109618	ENSG00000110075	ENSG00000110367
	Gene Symbol	PGM3	UFL1	PHF20	SLC4A7	RSF1	AP5M1	ANAPC4	ATP11B	CCAR1	APPBP2	THUMPD1	IFT80	MPP5	ZNF638	DLG1	RARB	TOP2B	PIK3C3	PCM1	RFX3	PIBF1	TDRD3	ATRX	HACE1	ALG9	GMCL1	RBM41	IKZF5	FKBP3	DDHD1	ZC3H14	RPS6KA5	YY1	SEC23A	POLI	MTMR8	FNDC3A	SUPT20H	FZD3	SP4	FKBP14	ATE1	NSMCE4A	EDRF1	C17orf75	SEPSECS	PPP6R3	DDX6
56	Ensembl ID	ENSG00000002016	ENSG00000007168	ENSG00000007392	ENSG00000023041	ENSG00000027001	ENSG00000029639	ENSG00000034533	ENSG00000040275	ENSG00000046651	ENSG00000054219	ENSG00000055130	ENSG00000063587	ENSG00000065665	ENSG00000066739	ENSG00000069275	ENSG00000069509	ENSG00000071794	ENSG00000075188	ENSG00000076650	ENSG00000079974	ENSG00000083814	ENSG00000087053	ENSG00000087299	ENSG00000089163	ENSG00000089335	ENSG00000094880	ENSG00000095002	ENSG00000100478	ENSG00000100815	ENSG00000100888	ENSG00000103657	ENSG00000103707	ENSG00000105497	ENSG00000106526	ENSG00000106723	ENSG00000107679	ENSG00000108384	ENSG00000108848	ENSG00000111445	ENSG00000112210	ENSG00000112584	ENSG00000112855	ENSG00000113194	ENSG00000115207	ENSG00000115760	ENSG00000117153	ENSG00000119636	ENSG00000119638
	Gene Symbol	RAD52	PAFAH1B1	LUC7L	ZDHHC6	MIPEP	TFB1M	ASTE1	SPDL1	OFD1	LY75	CUL1	ZNF275	SEC61A2	ATG2B	NUCKS1	FUNDC1	HLTF	NUP37	GPATCH1	RABL2B	ZNF671	MTMR2	L2HGDH	SIRT4	ZNF302	CDC23	MSH2	AP4S1	TRIP11	CHD8	HERC1	MTFMT	ZNF175	ACTR3C	SPIN1	PLEKHA1	RAD51C	LUC7L3	RFC5	RAB23	FAM120B	HARS2	FAF2	GTF3C2	BIRC6	KLHL12	BBOF1	NEK9
57	Ensembl ID	ENSG00000004455	ENSG00000007923	ENSG00000011007	ENSG00000023909	ENSG00000027869	ENSG00000031698	ENSG00000049246	ENSG00000054118	ENSG00000057252	ENSG00000060688	ENSG00000067334	ENSG00000070785	ENSG00000084623	ENSG00000084652	ENSG00000090273	ENSG00000116128	ENSG00000116199	ENSG00000116221	ENSG00000116285	ENSG00000116288	ENSG00000116353	ENSG00000116521	ENSG00000116584	ENSG00000116863	ENSG00000116898	ENSG00000117143	ENSG00000117174	ENSG00000117411	ENSG00000117448	ENSG00000117481	ENSG00000117505	ENSG00000117593	ENSG00000117751	ENSG00000118217	ENSG00000120333	ENSG00000120942	ENSG00000123473	ENSG00000125459	ENSG00000125944	ENSG00000127463	ENSG00000130772	ENSG00000132128	ENSG00000132780	ENSG00000134242	ENSG00000134684	ENSG00000142961	ENSG00000143106	ENSG00000143127
	Gene Symbol	AK2	DNAJC11	ELOA	GCLM	SH2D2A	SARS	PER3	THRAP3	SOAT1	SNRNP40	DNTTIP2	EIF2B3	EIF3I	TXLNA	NUDC	BCL9	FAM20B	MRPL37	ERRFI1	PARK7	MECR	SCAMP3	ARHGEF2	ADPRHL2	MRPS15	UAP1	ZNHIT6	B4GALT2	AKR1A1	NSUN4	DR1	DARS2	PPP1R8	ATF6	MRPS14	UBIAD1	STIL	MSTO1	HNRNPR	EMC1	MED18	LRRC41	NASP	PTPN22	YARS	MOB3C	PSMA5	ITGA10
58	Ensembl ID	ENSG00000054116	ENSG00000055070	ENSG00000057757	ENSG00000060642	ENSG00000065526	ENSG00000075945	ENSG00000078808	ENSG00000085433	ENSG00000090432	ENSG00000116198	ENSG00000116212	ENSG00000116237	ENSG00000116473	ENSG00000116688	ENSG00000117010	ENSG00000117036	ENSG00000117408	ENSG00000117748	ENSG00000121774	ENSG00000122218	ENSG00000123091	ENSG00000126067	ENSG00000126698	ENSG00000127481	ENSG00000130695	ENSG00000130764	ENSG00000130766	ENSG00000131779	ENSG00000142686	ENSG00000143093	ENSG00000143119	ENSG00000143183	ENSG00000143252	ENSG00000143294	ENSG00000143321	ENSG00000143368	ENSG00000143418	ENSG00000143420	ENSG00000143543	ENSG00000143553	ENSG00000157193	ENSG00000157916	ENSG00000158793	ENSG00000158796	ENSG00000158850	ENSG00000159352	ENSG00000159479	ENSG00000159592
	Gene Symbol	TRAPPC3	SZRD1	PITHD1	PIGV	SPEN	KIFAP3	SDF4	WDR47	MUL1	CEP104	LRRC42	ICMT	RAP1A	MFN2	ZNF684	ETV3	IPO13	RPA2	KHDRBS1	COPA	RNF11	PSMB2	DNAJC8	UBR4	CEP85	LRRC47	SESN2	PEX11B	C1orf216	STRIP1	CD53	TMCO1	SDHC	PRCC	HDGF	SF3B4	CERS2	ENSA	JTB	SNAPIN	LRP8	RER1	NIT1	DEDD	B4GALT3	PSMD4	MED8	GPBP1L1
59	Ensembl ID	ENSG00000005001	ENSG00000008256	ENSG00000010404	ENSG00000026652	ENSG00000039560	ENSG00000054654	ENSG00000058668	ENSG00000061676	ENSG00000067992	ENSG00000070182	ENSG00000080007	ENSG00000100298	ENSG00000100426	ENSG00000100612	ENSG00000100902	ENSG00000101096	ENSG00000101665	ENSG00000104490	ENSG00000105993	ENSG00000107317	ENSG00000108039	ENSG00000111796	ENSG00000112242	ENSG00000115602	ENSG00000115604	ENSG00000123595	ENSG00000125384	ENSG00000125827	ENSG00000125868	ENSG00000126838	ENSG00000129295	ENSG00000133794	ENSG00000134285	ENSG00000134901	ENSG00000136379	ENSG00000136770	ENSG00000137135	ENSG00000137501	ENSG00000139187	ENSG00000140009	ENSG00000140030	ENSG00000141161	ENSG00000143842	ENSG00000148175	ENSG00000150637	ENSG00000150667	ENSG00000150867	ENSG00000151883
	Gene Symbol	PRSS22	CYTH3	IDS	AGPAT4	RAI14	SYNE2	ATP2B4	NCKAP1	PDK3	SPTB	DDX43	APOBEC3H	ZBED4	DHRS7	PSMA6	NFATC2	SMAD7	NCALD	DNAJB6	PTGDS	XPNPEP1	KLRB1	E2F3	IL1RL1	IL18R1	RAB9A	PTGER2	TMX4	DSTN	PZP	LRRC6	ARNTL	FKBP11	KDELC1	ABHD17C	DNAJC1	ARHGEF39	SYTL2	KLRG1	ESR2	GPR65	UNC45B	SOX13	STOM	CD226	FSIP1	PIP4K2A	PARP8
60	Ensembl ID	ENSG00000030419	ENSG00000037280	ENSG00000050555	ENSG00000078114	ENSG00000079385	ENSG00000088256	ENSG00000102003	ENSG00000103056	ENSG00000105352	ENSG00000106086	ENSG00000110811	ENSG00000111664	ENSG00000112394	ENSG00000113369	ENSG00000115896	ENSG00000118520	ENSG00000121742	ENSG00000122299	ENSG00000124196	ENSG00000124721	ENSG00000128833	ENSG00000132749	ENSG00000133561	ENSG00000137731	ENSG00000139531	ENSG00000140948	ENSG00000141469	ENSG00000143167	ENSG00000144642	ENSG00000145428	ENSG00000145850	ENSG00000149212	ENSG00000153291	ENSG00000154803	ENSG00000155886	ENSG00000156050	ENSG00000158169	ENSG00000158859	ENSG00000160145	ENSG00000162337	ENSG00000162999	ENSG00000163449	ENSG00000163814	ENSG00000164729	ENSG00000166750	ENSG00000167914	ENSG00000168124	ENSG00000168675
	Gene Symbol	IKZF2	FLT4	LAMC3	NEBL	CEACAM1	GNA11	SYP	SMPD3	CEACAM4	PLEKHA8	P3H3	GNB3	SLC16A10	ARRDC3	PLCL1	ARG1	GJB6	ZC3H7A	GTSF1L	DNAH8	MYO5C	TESMIN	GIMAP6	FXYD2	SUOX	ZCCHC14	SLC14A1	GPA33	RBMS3	RNF175	TIMD4	SESN3	SLC25A27	FLCN	SLC24A2	FAM161B	FANCC	ADAMTS4	KALRN	LRP5	DUSP19	TMEM169	CDCP1	SLC35G3	SLFN5	GSDMA	OR1F1	LDLRAD4
61	Ensembl ID	ENSG00000005100	ENSG00000005194	ENSG00000006625	ENSG00000010030	ENSG00000011590	ENSG00000027644	ENSG00000037241	ENSG00000040633	ENSG00000044574	ENSG00000049249	ENSG00000067177	ENSG00000071539	ENSG00000072133	ENSG00000080823	ENSG00000087237	ENSG00000088727	ENSG00000088882	ENSG00000092621	ENSG00000099194	ENSG00000099968	ENSG00000100220	ENSG00000100583	ENSG00000100865	ENSG00000100911	ENSG00000101350	ENSG00000102390	ENSG00000102760	ENSG00000102794	ENSG00000103021	ENSG00000105677	ENSG00000106245	ENSG00000107338	ENSG00000109943	ENSG00000111537	ENSG00000111639	ENSG00000111981	ENSG00000112110	ENSG00000112414	ENSG00000114383	ENSG00000117318	ENSG00000118513	ENSG00000119862	ENSG00000123146	ENSG00000124279	ENSG00000124541	ENSG00000124641	ENSG00000124688	ENSG00000125657
	Gene Symbol	DHX33	CIAPIN1	GGCT	ETV7	ZBTB32	INSRR	RPL26L1	PHF23	HSPA5	TNFRSF9	PHKA1	TRIP13	RPS6KA6	MOK	CETP	KIF9	CPXM1	PHGDH	SCD	BCL2L13	RTCB	SAMD15	CINP	PSME2	KIF3B	PBDC1	RGCC	ACOD1	CCDC113	TMEM147	BUD31	SHB	CRTAM	IFNG	MRPL51	ULBP1	MRPL18	ADGRG6	TUSC2	ID3	MYB	LGALSL	ADGRE5	FASTKD3	RRP36	MED20	MAD2L1BP	TNFSF9
62	Ensembl ID	ENSG00000005513	ENSG00000006744	ENSG00000008300	ENSG00000013725	ENSG00000053501	ENSG00000058600	ENSG00000059915	ENSG00000067221	ENSG00000074582	ENSG00000083812	ENSG00000090615	ENSG00000092295	ENSG00000095066	ENSG00000095539	ENSG00000100395	ENSG00000100403	ENSG00000102109	ENSG00000103061	ENSG00000103264	ENSG00000104221	ENSG00000104529	ENSG00000104998	ENSG00000105072	ENSG00000105717	ENSG00000106404	ENSG00000106459	ENSG00000106608	ENSG00000108515	ENSG00000108963	ENSG00000112651	ENSG00000117425	ENSG00000118514	ENSG00000119431	ENSG00000122965	ENSG00000124257	ENSG00000124444	ENSG00000124608	ENSG00000125450	ENSG00000125650	ENSG00000125743	ENSG00000125901	ENSG00000126012	ENSG00000126767	ENSG00000127824	ENSG00000128165	ENSG00000130299	ENSG00000130305	ENSG00000130723
	Gene Symbol	SOX8	ELAC2	CELSR3	CD6	USE1	POLR3E	PSD	STOML1	BCS1L	ZNF324	GOLGA3	TGM1	HOOK2	SEMA4G	L3MBTL2	ZC3H7B	PCSK1N	SLC7A6OS	FBXO31	BRF2	EEF1D	IL27RA	C19orf44	PBX4	CLDN15	NRF1	URGCP	ENO3	DPH1	MRPL2	PTCH2	ALDH8A1	HDHD3	RBM19	NEURL2	ZNF576	AARS2	NUP85	PSPN	SNRPD2	MRPS26	KDM5C	ELK1	TUBA4A	ADM2	GTPBP3	NSUN5	PRRC2B
63	Ensembl ID	ENSG00000004059	ENSG00000006282	ENSG00000007047	ENSG00000008382	ENSG00000010295	ENSG00000013288	ENSG00000014216	ENSG00000030110	ENSG00000048140	ENSG00000051523	ENSG00000067829	ENSG00000068971	ENSG00000071859	ENSG00000072518	ENSG00000072786	ENSG00000075702	ENSG00000076662	ENSG00000079805	ENSG00000087111	ENSG00000088298	ENSG00000092098	ENSG00000092929	ENSG00000095321	ENSG00000099308	ENSG00000099330	ENSG00000099331	ENSG00000099999	ENSG00000100092	ENSG00000100319	ENSG00000100348	ENSG00000100918	ENSG00000100949	ENSG00000100991	ENSG00000100997	ENSG00000101473	ENSG00000102181	ENSG00000102575	ENSG00000104805	ENSG00000105254	ENSG00000106077	ENSG00000106330	ENSG00000106397	ENSG00000106400	ENSG00000107263	ENSG00000107521	ENSG00000107819	ENSG00000107874	ENSG00000108518
	Gene Symbol	ARF5	SPATA20	MARK4	MPND	IFFO1	MAN2B2	CAPN1	BAK1	TSPAN17	CYBA	IDH3G	PPP2R5B	FAM50A	MARK2	STK10	WDR62	ICAM3	DNM2	PIGS	EDEM2	RNF31	UNC13D	CRAT	MAST3	OCEL1	MYO9B	RNF215	SH3BP1	ZMAT5	TXN2	REC8	RABGGTA	TRPC4AP	ABHD12	ACOT8	CD99L2	ACP5	NUCB1	TBCB	ABHD11	MOSPD3	PLOD3	ZNHIT1	RAPGEF1	HPS1	SFXN3	CUEDC2	PFN1
64	Ensembl ID	ENSG00000003756	ENSG00000049192	ENSG00000049883	ENSG00000054690	ENSG00000059588	ENSG00000066855	ENSG00000069764	ENSG00000078043	ENSG00000079691	ENSG00000081386	ENSG00000084710	ENSG00000092094	ENSG00000094916	ENSG00000099326	ENSG00000099953	ENSG00000100154	ENSG00000101104	ENSG00000101882	ENSG00000101901	ENSG00000102053	ENSG00000105982	ENSG00000106603	ENSG00000107890	ENSG00000112294	ENSG00000112425	ENSG00000112874	ENSG00000115109	ENSG00000121413	ENSG00000121897	ENSG00000121988	ENSG00000122026	ENSG00000124243	ENSG00000124406	ENSG00000124613	ENSG00000125375	ENSG00000128694	ENSG00000129167	ENSG00000131127	ENSG00000131400	ENSG00000132297	ENSG00000132424	ENSG00000133460	ENSG00000134909	ENSG00000135473	ENSG00000135951	ENSG00000136247	ENSG00000137274	ENSG00000137504
	Gene Symbol	RBM5	ADAMTS6	PTCD2	PLEKHH1	TARBP1	MTFR1	PLA2G10	PIAS2	CARMIL1	ZNF510	EFR3B	OSGEP	CBX5	MZF1	MMP11	TTC28	PABPC1L	NKAP	ALG13	ZC3H12B	RNF32	COA1	ANKRD26	ALDH5A1	EPM2A	NUDT12	EPB41L5	ZSCAN18	LIAS	ZRANB3	RPL21	BCAS4	ATP8A1	ZNF391	ATP5S	OSGEPL1	TPH1	ZNF141	NAPSA	HHLA1	PNISR	SLC2A11	ARHGAP32	PAN2	TSGA10	ZDHHC4	BPHL	CREBZF
65	Ensembl ID	ENSG00000001084	ENSG00000018510	ENSG00000025039	ENSG00000055609	ENSG00000060749	ENSG00000069329	ENSG00000072401	ENSG00000074319	ENSG00000075142	ENSG00000076242	ENSG00000077380	ENSG00000077514	ENSG00000077721	ENSG00000078237	ENSG00000081087	ENSG00000082212	ENSG00000083937	ENSG00000084733	ENSG00000086065	ENSG00000089006	ENSG00000091140	ENSG00000092020	ENSG00000100485	ENSG00000100568	ENSG00000101843	ENSG00000101856	ENSG00000101888	ENSG00000102158	ENSG00000102580	ENSG00000103769	ENSG00000104320	ENSG00000104343	ENSG00000104388	ENSG00000106299	ENSG00000108256	ENSG00000108468	ENSG00000108946	ENSG00000109046	ENSG00000112697	ENSG00000113384	ENSG00000114480	ENSG00000115091	ENSG00000116489	ENSG00000118680	ENSG00000120063	ENSG00000120533	ENSG00000120742	ENSG00000120992
	Gene Symbol	GCLC	AGPS	RRAGD	KMT2C	QSER1	VPS35	UBE2D1	TSG101	SRI	MLH1	DYNC1I2	POLD3	UBE2A	TIGAR	OSTM1	ME2	CHMP2B	RAB10	CHMP5	SNX5	DLD	PPP2R3C	SOS2	VTI1B	PSMD10	PGRMC1	NXT2	MAGT1	DNAJC3	RAB11A	NBN	UBE2W	RAB2A	WASL	NUFIP2	CBX1	PRKAR1A	WSB1	TMEM30A	GOLPH3	GBE1	ACTR3	CAPZA1	MYL12B	GNA13	ENY2	SERP1	LYPLA1
66	Ensembl ID	ENSG00000008283	ENSG00000022267	ENSG00000033170	ENSG00000036530	ENSG00000036672	ENSG00000052126	ENSG00000054392	ENSG00000065970	ENSG00000075073	ENSG00000079335	ENSG00000081026	ENSG00000088538	ENSG00000089177	ENSG00000089723	ENSG00000095739	ENSG00000101577	ENSG00000103852	ENSG00000105711	ENSG00000107779	ENSG00000111536	ENSG00000112218	ENSG00000112782	ENSG00000112812	ENSG00000113088	ENSG00000118503	ENSG00000119698	ENSG00000124507	ENSG00000126803	ENSG00000128284	ENSG00000128567	ENSG00000129521	ENSG00000135299	ENSG00000137193	ENSG00000137267	ENSG00000139044	ENSG00000139200	ENSG00000141934	ENSG00000143845	ENSG00000143889	ENSG00000145949	ENSG00000146674	ENSG00000151150	ENSG00000152518	ENSG00000153898	ENSG00000154645	ENSG00000157837	ENSG00000158639	ENSG00000158813
	Gene Symbol	CYB561	FHL1	FUT8	CYP46A1	USP2	PLEKHA5	HHAT	FOXJ2	TACR2	CDC14A	MAGI3	DOCK3	KIF16B	OTUB2	BAMBI	LPIN2	TTC23	SCN1B	BMPR1A	IL26	GPR63	CLIC5	PRSS16	GZMK	TNFAIP3	PPP4R4	PACSIN1	HSPA2	APOL3	PODXL	EGLN3	ANKRD6	PIM1	TUBB2A	B4GALNT3	PIANP	PLPP2	ETNK2	HNRNPLL	MYLK4	IGFBP3	ANK3	ZFP36L2	MCOLN2	CHODL	SPPL3	PAGE5	EDA
67	Ensembl ID	ENSG00000010671	ENSG00000011021	ENSG00000012779	ENSG00000018189	ENSG00000019582	ENSG00000028116	ENSG00000033627	ENSG00000038382	ENSG00000039523	ENSG00000049089	ENSG00000051108	ENSG00000054277	ENSG00000055211	ENSG00000065600	ENSG00000065615	ENSG00000068305	ENSG00000070190	ENSG00000070961	ENSG00000072422	ENSG00000072954	ENSG00000075340	ENSG00000075391	ENSG00000075568	ENSG00000077713	ENSG00000078487	ENSG00000084070	ENSG00000092758	ENSG00000100577	ENSG00000104081	ENSG00000104361	ENSG00000105642	ENSG00000106701	ENSG00000106772	ENSG00000106804	ENSG00000107242	ENSG00000107554	ENSG00000107968	ENSG00000108823	ENSG00000109323	ENSG00000109436	ENSG00000109458	ENSG00000109586	ENSG00000110315	ENSG00000111247	ENSG00000111846	ENSG00000111886	ENSG00000112137	ENSG00000112335
	Gene Symbol	BTK	CLCN6	ALOX5	RUFY3	CD74	VRK2	ATP6V0A1	TRIO	RIPOR1	COL9A2	HERPUD1	OPN3	GINM1	TMEM206	CYB5R4	MEF2A	DAPP1	ATP2B1	RHOBTB1	TMEM38A	ADD2	RASAL2	TMEM131	SLC25A43	ZCWPW1	SMAP2	COL9A3	GSTZ1	BMF	NIPAL2	KCNN1	FSD1L	PRUNE2	C5	PIP5K1B	DNMBP	MAP3K8	SGCA	MANBA	TBC1D9	GAB1	GALNT7	RNF141	RAD51AP1	GCNT2	GABRR2	PHACTR1	SNX3
68	Ensembl ID	ENSG00000005206	ENSG00000008853	ENSG00000013016	ENSG00000042062	ENSG00000053438	ENSG00000071564	ENSG00000076108	ENSG00000077044	ENSG00000099875	ENSG00000099956	ENSG00000100150	ENSG00000100276	ENSG00000100280	ENSG00000100297	ENSG00000101057	ENSG00000101194	ENSG00000101213	ENSG00000104432	ENSG00000104859	ENSG00000104883	ENSG00000104892	ENSG00000104894	ENSG00000105427	ENSG00000105429	ENSG00000107902	ENSG00000115649	ENSG00000116544	ENSG00000120899	ENSG00000121653	ENSG00000123810	ENSG00000124334	ENSG00000125531	ENSG00000127663	ENSG00000130522	ENSG00000130653	ENSG00000130787	ENSG00000131944	ENSG00000135144	ENSG00000136279	ENSG00000137166	ENSG00000141096	ENSG00000141753	ENSG00000143869	ENSG00000144711	ENSG00000145016	ENSG00000147912	ENSG00000148297	ENSG00000148795
	Gene Symbol	SPPL2B	RHOBTB2	EHD3	RIPOR3	NNAT	TCF3	BAZ2A	DGKD	MKNK2	SMARCB1	DEPDC5	RASL10A	AP1B1	MCM5	MYBL2	SLC17A9	PTK6	IL7	CLASRP	PEX11G	KLC3	CD37	CNFN	MEGF8	LHPP	CNPPD1	DLGAP3	PTK2B	MAPK8IP1	B9D2	IL9R	FNDC11	KDM4B	JUND	PNPLA7	HIP1R	FAAP24	DTX1	DBNL	FOXP4	DPEP3	IGFBP4	GDF7	IQSEC1	RUBCN	FBXO10	MED22	CYP17A1
69	Ensembl ID	ENSG00000004975	ENSG00000008838	ENSG00000014138	ENSG00000028310	ENSG00000065802	ENSG00000068354	ENSG00000068745	ENSG00000072071	ENSG00000075886	ENSG00000087191	ENSG00000088038	ENSG00000090565	ENSG00000096070	ENSG00000099995	ENSG00000100124	ENSG00000100246	ENSG00000101191	ENSG00000102302	ENSG00000102316	ENSG00000103111	ENSG00000103248	ENSG00000103415	ENSG00000105088	ENSG00000105221	ENSG00000107021	ENSG00000108591	ENSG00000108622	ENSG00000110497	ENSG00000110921	ENSG00000111676	ENSG00000112118	ENSG00000113761	ENSG00000114859	ENSG00000115275	ENSG00000115568	ENSG00000119401	ENSG00000119673	ENSG00000120314	ENSG00000122783	ENSG00000123989	ENSG00000125170	ENSG00000125386	ENSG00000125834	ENSG00000125895	ENSG00000126453	ENSG00000126581	ENSG00000126746	ENSG00000127399
	Gene Symbol	DVL2	MED24	POLA2	BRD9	ASB1	TBC1D25	IP6K2	ADGRL1	TUBA3D	PSMC5	CNOT3	RAB11FIP3	BRPF3	SF3A1	ANKRD54	DNAL4	DIDO1	FGD1	MAGED2	MON1B	MTHFSD	HMOX2	OLFM2	AKT2	TBC1D13	DRG2	ICAM2	AMBRA1	MVK	ATN1	MCM3	ZNF346	CLCN2	MOGS	ZNF142	TRIM32	ACOT2	WDR55	C7orf49	CHPF	DOK4	FAM193A	STK35	TMEM74B	BCL2L12	BECN1	ZNF384	LRRC61
70	Ensembl ID	ENSG00000009790	ENSG00000011523	ENSG00000013392	ENSG00000023839	ENSG00000047230	ENSG00000050426	ENSG00000051620	ENSG00000053702	ENSG00000073605	ENSG00000078070	ENSG00000081177	ENSG00000081377	ENSG00000083123	ENSG00000085465	ENSG00000087303	ENSG00000087448	ENSG00000089775	ENSG00000090905	ENSG00000091136	ENSG00000091831	ENSG00000092421	ENSG00000095464	ENSG00000100201	ENSG00000100578	ENSG00000101190	ENSG00000101605	ENSG00000101812	ENSG00000102409	ENSG00000102910	ENSG00000103044	ENSG00000103479	ENSG00000104327	ENSG00000106258	ENSG00000107611	ENSG00000108474	ENSG00000108786	ENSG00000111203	ENSG00000111215	ENSG00000111254	ENSG00000111341	ENSG00000111913	ENSG00000113360	ENSG00000118961	ENSG00000119596	ENSG00000119699	ENSG00000119711	ENSG00000119723	ENSG00000120662
	Gene Symbol	TRAF3IP3	CEP68	RWDD2A	ABCC2	CTPS2	LETMD1	HEBP2	NRIP2	GSDMB	MCCC1	EXD2	CDC14B	BCKDHB	OVGP1	NID2	KLHL42	ZBTB25	TNRC6A	LAMB1	ESR1	SEMA6A	PDE6C	DDX17	KIAA0586	TCFL5	MYOM1	H2BFM	BEX4	LONP2	HAS3	RBL2	CALB1	CYP3A5	CUBN	PIGL	HSD17B1	ITFG2	PRR4	AKAP3	MGP	RIPOR2	DROSHA	LDAH	YLPM1	TGFB3	ALDH6A1	COQ6	MTRF1
71	Ensembl ID	ENSG00000002834	ENSG00000005844	ENSG00000006007	ENSG00000010270	ENSG00000017797	ENSG00000035403	ENSG00000047365	ENSG00000049541	ENSG00000054983	ENSG00000057704	ENSG00000064300	ENSG00000065989	ENSG00000066027	ENSG00000070540	ENSG00000072135	ENSG00000076685	ENSG00000084112	ENSG00000085449	ENSG00000099940	ENSG00000100030	ENSG00000100979	ENSG00000102034	ENSG00000103005	ENSG00000103671	ENSG00000104687	ENSG00000106829	ENSG00000106868	ENSG00000109861	ENSG00000110090	ENSG00000111490	ENSG00000113532	ENSG00000115956	ENSG00000119227	ENSG00000122121	ENSG00000122122	ENSG00000122958	ENSG00000125249	ENSG00000125844	ENSG00000132359	ENSG00000132825	ENSG00000134278	ENSG00000134996	ENSG00000135077	ENSG00000135090	ENSG00000135269	ENSG00000136167	ENSG00000136856	ENSG00000137486
	Gene Symbol	LASP1	ITGAL	GDE1	STARD3NL	RALBP1	VCL	ARAP2	RFC2	GALC	TMCC3	NGFR	PDE4A	PPP2R5A	WIPI1	PTPN18	NT5C2	SSH1	WDFY1	SNAP29	MAPK1	PLTP	ELF4	USB1	TRIP4	GSR	TLE4	SUSD1	CTSC	CPT1A	TBC1D30	ST8SIA4	PLEK	PIGZ	XPNPEP2	SASH3	VPS26A	RAP2A	RRBP1	RAP1GAP2	PPP1R3D	SPIRE1	OSTF1	HAVCR2	TAOK3	TES	LCP1	SLC2A8	ARRB1
72	Ensembl ID	ENSG00000008128	ENSG00000011009	ENSG00000040487	ENSG00000041988	ENSG00000049239	ENSG00000053371	ENSG00000058453	ENSG00000066136	ENSG00000069424	ENSG00000090020	ENSG00000116213	ENSG00000116691	ENSG00000116786	ENSG00000116809	ENSG00000116871	ENSG00000117308	ENSG00000117362	ENSG00000117385	ENSG00000117682	ENSG00000121764	ENSG00000121775	ENSG00000126107	ENSG00000126705	ENSG00000127054	ENSG00000131584	ENSG00000132781	ENSG00000132881	ENSG00000142632	ENSG00000142655	ENSG00000142733	ENSG00000142765	ENSG00000143320	ENSG00000143373	ENSG00000143393	ENSG00000149527	ENSG00000155363	ENSG00000156875	ENSG00000157873	ENSG00000157881	ENSG00000158828	ENSG00000158887	ENSG00000159363	ENSG00000160094	ENSG00000160691	ENSG00000160741	ENSG00000160753	ENSG00000160767	ENSG00000160781
	Gene Symbol	CDK11A	LYPLA2	PQLC2	THAP3	H6PD	AKR7A2	CROCC	NFYC	KCNAB2	SLC9A1	WRAP73	MIIP	PLEKHM2	ZBTB17	MAP7D1	GALE	APH1A	P3H1	DHDDS	HCRTR1	TMEM39B	HECTD3	AHDC1	INTS11	ACAP3	MUTYH	RSG1	ARHGEF19	PEX14	MAP3K6	SYTL1	CRABP2	ZNF687	PI4KB	PLCH2	MOV10	MFSD14A	TNFRSF14	PANK4	PINK1	MPZ	ATP13A2	ZNF362	SHC1	CRTC2	RUSC1	FAM189B	PAQR6
73	Ensembl ID	ENSG00000000419	ENSG00000001167	ENSG00000005801	ENSG00000009413	ENSG00000023445	ENSG00000028203	ENSG00000034693	ENSG00000036257	ENSG00000037749	ENSG00000041802	ENSG00000046653	ENSG00000062194	ENSG00000064651	ENSG00000065548	ENSG00000065559	ENSG00000067533	ENSG00000069493	ENSG00000070669	ENSG00000074201	ENSG00000074935	ENSG00000075336	ENSG00000075407	ENSG00000077935	ENSG00000079134	ENSG00000079150	ENSG00000079387	ENSG00000080345	ENSG00000083099	ENSG00000083312	ENSG00000083520	ENSG00000086200	ENSG00000087502	ENSG00000092439	ENSG00000095627	ENSG00000100104	ENSG00000100372	ENSG00000100522	ENSG00000100575	ENSG00000101654	ENSG00000102786	ENSG00000103740	ENSG00000104064	ENSG00000104218	ENSG00000104412	ENSG00000105849	ENSG00000105926	ENSG00000105983	ENSG00000106261
	Gene Symbol	DPM1	NFYA	ZNF195	REV3L	BIRC3	VEZT	PEX3	CUL3	MFAP3	LSG1	GPM6B	GPBP1	SLC12A2	ZC3H15	MAP2K4	RRP15	CLEC2D	ASNS	CLNS1A	TUBE1	TIMM21	ZNF37A	SMC1B	THOC1	FKBP7	SENP1	RIF1	LYRM2	TNPO1	DIS3	IPO11	ERGIC2	TRPM7	TDRD1	SRRD	SLC25A17	GNPNAT1	TIMM9	RNMT	INTS6	ACSBG1	GABPB1	CSPP1	EMC2	TWISTNB	MPP6	LMBR1	ZKSCAN1
74	Ensembl ID	ENSG00000003056	ENSG00000005022	ENSG00000007202	ENSG00000020577	ENSG00000022277	ENSG00000023330	ENSG00000028277	ENSG00000031081	ENSG00000066827	ENSG00000068001	ENSG00000069849	ENSG00000070444	ENSG00000075785	ENSG00000078902	ENSG00000084764	ENSG00000087586	ENSG00000088833	ENSG00000090776	ENSG00000095380	ENSG00000100387	ENSG00000100554	ENSG00000101294	ENSG00000101337	ENSG00000101346	ENSG00000101421	ENSG00000102144	ENSG00000102393	ENSG00000103274	ENSG00000105376	ENSG00000107262	ENSG00000108639	ENSG00000108788	ENSG00000109016	ENSG00000110400	ENSG00000110931	ENSG00000110955	ENSG00000111252	ENSG00000111481	ENSG00000111669	ENSG00000111684	ENSG00000111775	ENSG00000111859	ENSG00000113732	ENSG00000115677	ENSG00000116991	ENSG00000119013	ENSG00000122705	ENSG00000123416
	Gene Symbol	M6PR	SLC25A5	KIAA0100	SAMD4A	RTFDC1	ALAS1	POU2F2	ARHGAP31	ZFAT	HYAL2	ATP1B3	MNT	RAB7A	TOLLIP	MAPRE3	AURKA	NSFL1C	EFNB1	NANS	RBX1	ATP6V1D	HM13	TM9SF4	POFUT1	CHMP4B	PGK1	GLA	NUBP1	ICAM5	BAG1	SYNGR2	MLX	DHRS7B	NECTIN1	CAMKK2	ATP5B	SH2B3	COPZ1	TPI1	LPCAT3	COX6A1	NEDD9	ATP6V0E1	HDLBP	SIPA1L2	NDUFB3	CLTA	TUBA1B
75	Ensembl ID	ENSG00000006125	ENSG00000009954	ENSG00000013561	ENSG00000014641	ENSG00000023228	ENSG00000035141	ENSG00000064419	ENSG00000072042	ENSG00000072501	ENSG00000077152	ENSG00000086827	ENSG00000089050	ENSG00000089234	ENSG00000090470	ENSG00000099977	ENSG00000100347	ENSG00000101132	ENSG00000101464	ENSG00000103226	ENSG00000103343	ENSG00000103353	ENSG00000103429	ENSG00000105171	ENSG00000105185	ENSG00000107651	ENSG00000108433	ENSG00000109079	ENSG00000111361	ENSG00000111725	ENSG00000112983	ENSG00000113312	ENSG00000114956	ENSG00000114988	ENSG00000115998	ENSG00000116698	ENSG00000117899	ENSG00000120685	ENSG00000121022	ENSG00000121289	ENSG00000123200	ENSG00000125875	ENSG00000128463	ENSG00000129562	ENSG00000131931	ENSG00000132801	ENSG00000134014	ENSG00000136448	ENSG00000137656
	Gene Symbol	AP2B1	BAZ1B	RNF14	MDH1	NDUFS1	FAM136A	TNPO3	RDH11	SMC1A	UBE2T	ZW10	RBBP9	BRAP	PDCD7	DDT	SAMM50	PFDN4	PIGU	NOMO3	ZNF174	UBFD1	BFAR	POP4	PDCD5	SEC23IP	GOSR2	TNFAIP1	EIF2B1	PRKAB1	BRD8	TTC1	DGUOK	LMAN2L	C2orf42	SMG7	MESD	PROSER1	COPS5	CEP89	ZC3H13	TBC1D20	EMC4	DAD1	THAP1	ZSWIM3	ELP3	NMT1	BUD13
76	Ensembl ID	ENSG00000005810	ENSG00000006634	ENSG00000011258	ENSG00000012983	ENSG00000015479	ENSG00000040199	ENSG00000048405	ENSG00000054267	ENSG00000056277	ENSG00000064995	ENSG00000066084	ENSG00000066933	ENSG00000067064	ENSG00000068878	ENSG00000072364	ENSG00000078589	ENSG00000083896	ENSG00000084463	ENSG00000092148	ENSG00000095485	ENSG00000095564	ENSG00000096717	ENSG00000096746	ENSG00000100796	ENSG00000100852	ENSG00000101596	ENSG00000105819	ENSG00000108406	ENSG00000109572	ENSG00000111011	ENSG00000111224	ENSG00000111615	ENSG00000111880	ENSG00000112081	ENSG00000112282	ENSG00000113240	ENSG00000114098	ENSG00000114439	ENSG00000114742	ENSG00000114933	ENSG00000115464	ENSG00000116903	ENSG00000118007	ENSG00000118620	ENSG00000119138	ENSG00000119725	ENSG00000119950	ENSG00000120690
	Gene Symbol	MYCBP2	DBF4	MBTD1	MAP4K5	MATR3	PHLPP2	ZNF800	ARID4B	ZNF280C	TAF11	DIP2B	MYO9A	IDI1	PSME4	AFF4	P2RY10	YTHDC1	WBP11	HECTD1	CWF19L1	BTAF1	SIRT1	HNRNPH3	PPP4R3A	ARHGAP5	SMCHD1	PMPCB	DHX40	CLCN3	RSRC2	PARP11	KRR1	RNGTT	SRSF3	MED23	CLK4	ARMC8	BBX	WDR48	INO80D	USP34	EXOC8	STAG1	ZNF430	KLF9	ZNF410	MXI1	ELF1
77	Ensembl ID	ENSG00000009830	ENSG00000010626	ENSG00000038532	ENSG00000066117	ENSG00000068976	ENSG00000073111	ENSG00000085999	ENSG00000087460	ENSG00000089094	ENSG00000089737	ENSG00000092820	ENSG00000100714	ENSG00000101445	ENSG00000104299	ENSG00000105127	ENSG00000108106	ENSG00000108448	ENSG00000111087	ENSG00000113734	ENSG00000115204	ENSG00000115317	ENSG00000121101	ENSG00000122515	ENSG00000124635	ENSG00000125319	ENSG00000129535	ENSG00000130803	ENSG00000130844	ENSG00000133065	ENSG00000138074	ENSG00000139517	ENSG00000139722	ENSG00000140153	ENSG00000141013	ENSG00000141873	ENSG00000142513	ENSG00000143799	ENSG00000146707	ENSG00000147536	ENSG00000153391	ENSG00000153495	ENSG00000160179	ENSG00000161405	ENSG00000164236	ENSG00000166780	ENSG00000167103	ENSG00000167588	ENSG00000167799
	Gene Symbol	POMT2	LRRC23	CLEC16A	SMARCD1	PYGM	MCM2	RAD54L	GNAS	KDM2B	DDX24	EZR	MTHFD1	PPP1R16B	INTS9	AKAP8	UBE2S	TRIM16L	GLI1	BNIP1	MPV17	HTRA2	TEX14	ZMIZ2	HIST1H2BJ	C17orf53	NRL	ZNF317	ZNF331	SLC41A1	SLC5A6	LNX2	VPS37B	WDR20	GAS8	SLC39A3	ACP4	PARP1	POMZP3	GINS4	INO80C	TEX29	ABCG1	IKZF3	ANKRD33B	C16orf45	PIP5KL1	GPD1	NUDT8
78	Ensembl ID	ENSG00000000457	ENSG00000007341	ENSG00000009724	ENSG00000057468	ENSG00000064886	ENSG00000076258	ENSG00000076321	ENSG00000077254	ENSG00000081019	ENSG00000088035	ENSG00000090686	ENSG00000094975	ENSG00000116138	ENSG00000116205	ENSG00000116641	ENSG00000116754	ENSG00000117054	ENSG00000117533	ENSG00000117569	ENSG00000117620	ENSG00000118298	ENSG00000118454	ENSG00000120370	ENSG00000121454	ENSG00000121957	ENSG00000122224	ENSG00000122477	ENSG00000122481	ENSG00000134245	ENSG00000134255	ENSG00000134744	ENSG00000135837	ENSG00000137955	ENSG00000137992	ENSG00000142856	ENSG00000142875	ENSG00000143033	ENSG00000143190	ENSG00000143457	ENSG00000143458	ENSG00000146463	ENSG00000153936	ENSG00000156097	ENSG00000156876	ENSG00000162368	ENSG00000162378	ENSG00000162437	ENSG00000162526
	Gene Symbol	SCYL3	ST7L	MASP2	MSH4	CHI3L2	FMO4	KLHL20	USP33	RSBN1	ALG6	USP48	SUCO	DNAJC16	TCEANC2	DOCK7	SRSF11	ACADM	VAMP4	PTBP2	SLC35A3	CA14	ANKRD13C	GORAB	LHX4	GPSM2	LY9	LRRC39	RWDD3	WNT2B	CEPT1	ZCCHC11	CEP350	RABGGTB	DBT	ITGB3BP	PRKACB	MTF2	POU2F1	GOLPH3L	GABPB2	ZMYM4	HS2ST1	GPR61	SASS6	CMPK1	ZYG11B	RAVER2	TSSK3
79	Ensembl ID	ENSG00000004139	ENSG00000005339	ENSG00000010292	ENSG00000012822	ENSG00000019485	ENSG00000042286	ENSG00000044446	ENSG00000065518	ENSG00000070010	ENSG00000070476	ENSG00000072121	ENSG00000072134	ENSG00000074755	ENSG00000078699	ENSG00000087884	ENSG00000090863	ENSG00000091592	ENSG00000094631	ENSG00000099622	ENSG00000100206	ENSG00000100288	ENSG00000100360	ENSG00000100393	ENSG00000100802	ENSG00000100897	ENSG00000101049	ENSG00000101290	ENSG00000101868	ENSG00000103051	ENSG00000103067	ENSG00000103888	ENSG00000104365	ENSG00000106100	ENSG00000106246	ENSG00000106328	ENSG00000107185	ENSG00000108375	ENSG00000108799	ENSG00000108961	ENSG00000110200	ENSG00000110455	ENSG00000111206	ENSG00000111271	ENSG00000111325	ENSG00000112039	ENSG00000112212	ENSG00000112763	ENSG00000115282
	Gene Symbol	SARM1	CREBBP	NCAPD2	CALCOCO1	PRDM11	AIFM2	PHKA2	NDUFB4	UFD1	ZXDC	ZFYVE26	EPN2	ZZEF1	CBFA2T2	AAMDC	GLG1	NLRP1	HDAC6	CIRBP	DMC1	CHKB	IFT27	EP300	C14orf93	DCAF11	SGK2	CDS2	POLA1	COG4	ESRP2	CEMIP	IKBKB	NOD1	PTCD1	FSCN3	RGP1	RNF43	EZH1	RANGRF	ANAPC15	ACCS	FOXM1	ACAD10	OGFOD2	FANCE	TSPO2	BTN2A1	TTC31
80	Ensembl ID	ENSG00000004478	ENSG00000004779	ENSG00000006451	ENSG00000006831	ENSG00000008294	ENSG00000008405	ENSG00000009335	ENSG00000010539	ENSG00000011260	ENSG00000023608	ENSG00000023734	ENSG00000035681	ENSG00000037474	ENSG00000039123	ENSG00000043514	ENSG00000050344	ENSG00000052802	ENSG00000055044	ENSG00000058729	ENSG00000058804	ENSG00000065150	ENSG00000065183	ENSG00000065427	ENSG00000065911	ENSG00000069345	ENSG00000071994	ENSG00000072274	ENSG00000072756	ENSG00000074696	ENSG00000075131	ENSG00000078081	ENSG00000079246	ENSG00000079785	ENSG00000080371	ENSG00000080608	ENSG00000080824	ENSG00000081181	ENSG00000082153	ENSG00000082516	ENSG00000083093	ENSG00000083635	ENSG00000083817	ENSG00000085231	ENSG00000085415	ENSG00000086061	ENSG00000086712	ENSG00000087263	ENSG00000087269
	Gene Symbol	FKBP4	NDUFAB1	RALA	ADIPOR2	SPAG9	CRY1	UBE3C	ZNF200	UTP18	SNAPC1	STRAP	NSMAF	NSUN2	SKIV2L2	TRIT1	NFE2L3	MSMO1	NOP58	RIOK2	NDC1	IPO5	WDR3	KARS	MTHFD2	DNAJA2	PDCD2	TFRC	TRNT1	HACD3	TIPIN	LAMP3	XRCC5	DDX1	RAB21	PUM3	HSP90AA1	ARG2	BZW1	GEMIN5	PALB2	NUFIP1	ZNF416	AK6	SEH1L	DNAJA1	TXLNG	OGFOD1	NOP14
81	Ensembl ID	ENSG00000006638	ENSG00000034053	ENSG00000050165	ENSG00000072195	ENSG00000072310	ENSG00000087250	ENSG00000091129	ENSG00000092068	ENSG00000099957	ENSG00000101197	ENSG00000102226	ENSG00000106477	ENSG00000106484	ENSG00000107249	ENSG00000110881	ENSG00000112655	ENSG00000113758	ENSG00000113790	ENSG00000117266	ENSG00000119147	ENSG00000120057	ENSG00000120645	ENSG00000121410	ENSG00000121743	ENSG00000128040	ENSG00000129654	ENSG00000129946	ENSG00000131686	ENSG00000132321	ENSG00000132386	ENSG00000132613	ENSG00000132846	ENSG00000132932	ENSG00000133069	ENSG00000134193	ENSG00000134716	ENSG00000134765	ENSG00000136002	ENSG00000138738	ENSG00000141750	ENSG00000142156	ENSG00000143375	ENSG00000143653	ENSG00000144847	ENSG00000144868	ENSG00000146856	ENSG00000153563	ENSG00000155980
	Gene Symbol	TBXA2R	APBA2	DKK3	SPEG	SREBF1	MT3	NRCAM	SLC7A8	P2RX6	BIRC7	USP11	CEP41	MEST	GLIS3	ASIC1	PTK7	DBN1	EHHADH	CDK18	C2orf40	SFRP5	IQSEC3	A1BG	GJA3	SPINK2	FOXJ1	SHC2	CA6	IQCA1	SERPINF1	MTSS1L	ZBED3	ATP8A2	TMCC2	REG4	CYP2J2	DSC1	ARHGEF4	PRDM5	STAC2	COL6A1	CGN	SCCPDH	IGSF11	TMEM108	AGBL3	CD8A	KIF5A
82	Ensembl ID	ENSG00000002586	ENSG00000006025	ENSG00000007545	ENSG00000010310	ENSG00000042832	ENSG00000054148	ENSG00000064201	ENSG00000065054	ENSG00000068903	ENSG00000071205	ENSG00000072609	ENSG00000072778	ENSG00000073350	ENSG00000075218	ENSG00000077235	ENSG00000080845	ENSG00000089159	ENSG00000089505	ENSG00000089692	ENSG00000096996	ENSG00000097007	ENSG00000100084	ENSG00000100156	ENSG00000101365	ENSG00000101945	ENSG00000102312	ENSG00000103126	ENSG00000103148	ENSG00000103150	ENSG00000104129	ENSG00000104679	ENSG00000104833	ENSG00000104889	ENSG00000105329	ENSG00000105409	ENSG00000105479	ENSG00000106327	ENSG00000106333	ENSG00000106948	ENSG00000107140	ENSG00000107175	ENSG00000107331	ENSG00000108523	ENSG00000108784	ENSG00000109062	ENSG00000110651	ENSG00000112473	ENSG00000114388
	Gene Symbol	CD99	OSBPL7	CRAMP1	GIPR	TG	PHPT1	TSPAN32	SLC9A3R2	SIRT2	ARHGAP10	CHFR	ACADVL	LLGL2	GTSE1	GTF3C1	DLGAP4	PXN	CMTM1	LAG3	IL12RB1	ABL1	HIRA	SLC16A8	IDH3B	SUV39H1	PORCN	AXIN1	NPRL3	MLYCD	DNAJC17	R3HCC1	TUBB4A	RNASEH2A	TGFB1	ATP1A3	CCDC114	TFR2	PCOLCE	AKNA	TESK1	CREB3	ABCA2	RNF167	NAGLU	SLC9A3R1	CD81	SLC39A7	NPRL2
83	Ensembl ID	ENSG00000001460	ENSG00000001461	ENSG00000008513	ENSG00000008988	ENSG00000011143	ENSG00000011275	ENSG00000015676	ENSG00000021300	ENSG00000022976	ENSG00000037042	ENSG00000056972	ENSG00000061936	ENSG00000065357	ENSG00000065717	ENSG00000070366	ENSG00000071051	ENSG00000075290	ENSG00000075826	ENSG00000076555	ENSG00000078687	ENSG00000081059	ENSG00000083845	ENSG00000084693	ENSG00000088543	ENSG00000089060	ENSG00000089220	ENSG00000090554	ENSG00000092096	ENSG00000099284	ENSG00000100033	ENSG00000100100	ENSG00000100211	ENSG00000100316	ENSG00000100813	ENSG00000101298	ENSG00000101842	ENSG00000102796	ENSG00000103091	ENSG00000103319	ENSG00000103351	ENSG00000104808	ENSG00000105193	ENSG00000105486	ENSG00000105639	ENSG00000105641	ENSG00000105808	ENSG00000106479	ENSG00000107104
	Gene Symbol	STPG1	NIPAL3	ST3GAL1	RPS20	MKS1	RNF216	NUDCD3	PLEKHB1	ZNF839	TUBG2	TRAF3IP2	SFSWAP	DGKA	TLE2	SMG6	NCK2	WNT8B	SEC31B	ACACB	TNRC6C	TCF7	RPS5	AGBL5	C3orf18	SLC8B1	PEBP1	FLT3LG	SLC22A17	H2AFY2	PRODH	PIK3IP1	CBY1	RPL3	ACIN1	SNPH	VSIG1	DHRS12	WDR59	EEF2K	CLUAP1	DHDH	RPS16	LIG1	JAK3	SLC5A5	RASA4	ZNF862	KANK1
84	Ensembl ID	ENSG00000004961	ENSG00000018610	ENSG00000041357	ENSG00000049449	ENSG00000059769	ENSG00000061794	ENSG00000062485	ENSG00000065978	ENSG00000068366	ENSG00000071537	ENSG00000077420	ENSG00000084073	ENSG00000084090	ENSG00000088930	ENSG00000091483	ENSG00000091527	ENSG00000093144	ENSG00000100344	ENSG00000100632	ENSG00000101310	ENSG00000101367	ENSG00000101773	ENSG00000102172	ENSG00000104331	ENSG00000104450	ENSG00000104695	ENSG00000106615	ENSG00000107443	ENSG00000107566	ENSG00000107929	ENSG00000108582	ENSG00000108829	ENSG00000108953	ENSG00000109133	ENSG00000109270	ENSG00000109919	ENSG00000110958	ENSG00000111231	ENSG00000111647	ENSG00000113712	ENSG00000115762	ENSG00000119203	ENSG00000119318	ENSG00000122687	ENSG00000123213	ENSG00000123353	ENSG00000126003	ENSG00000126860
	Gene Symbol	HCCS	CXorf56	PSMA4	RCN1	DNAJC25	MRPS35	CS	YBX1	ACSL4	SEL1L	APBB1IP	ZMPSTE24	STARD7	XRN2	FH	CDV3	ECHDC1	PNPLA3	ERH	SEC23B	MAPRE1	RBBP8	SMS	IMPAD1	SPAG1	PPP2CB	RHEB	CCNJ	ERLIN1	LARP4B	CPD	LRRC59	YWHAE	TMEM33	LAMTOR3	MTCH2	PTGES3	GPN3	UHRF1BP1L	CSNK1A1	PLEKHB2	CPSF3	RAD23B	MRM2	NLN	ORMDL2	PLAGL2	EVI2A
85	Ensembl ID	ENSG00000006576	ENSG00000006715	ENSG00000008086	ENSG00000021574	ENSG00000023572	ENSG00000023697	ENSG00000031003	ENSG00000039319	ENSG00000050130	ENSG00000050438	ENSG00000065882	ENSG00000066185	ENSG00000068784	ENSG00000071189	ENSG00000073417	ENSG00000075303	ENSG00000075790	ENSG00000082269	ENSG00000085365	ENSG00000085719	ENSG00000086666	ENSG00000090989	ENSG00000092108	ENSG00000092531	ENSG00000095015	ENSG00000100697	ENSG00000101782	ENSG00000102893	ENSG00000103489	ENSG00000103994	ENSG00000104133	ENSG00000104381	ENSG00000107036	ENSG00000107864	ENSG00000108061	ENSG00000108599	ENSG00000109466	ENSG00000110395	ENSG00000110422	ENSG00000111237	ENSG00000111554	ENSG00000111731	ENSG00000113163	ENSG00000113719	ENSG00000114331	ENSG00000114520	ENSG00000114978	ENSG00000115084
	Gene Symbol	PHTF2	VPS41	CDKL5	SPAST	GLRX2	DERA	FAM13B	ZFYVE16	JKAMP	SLC4A8	TBC1D1	ZMYND12	SRBD1	SNX13	PDE8A	SLC25A40	BCAP29	FAM135A	SCAMP1	CPNE3	ZFAND6	EXOC1	SCFD1	SNAP23	MAP3K1	DICER1	RIOK3	PHKB	XYLT1	ZNF106	SPG11	GDAP1	RIC1	CPEB3	SHOC2	AKAP10	KLHL2	CBL	HIPK3	VPS29	MDM1	C2CD5	COL4A3BP	ERGIC1	ACAP2	SNX4	MOB1A	SLC35F5
86	Ensembl ID	ENSG00000001497	ENSG00000005156	ENSG00000006016	ENSG00000006194	ENSG00000006712	ENSG00000010810	ENSG00000010818	ENSG00000011376	ENSG00000017483	ENSG00000042088	ENSG00000046647	ENSG00000055483	ENSG00000059573	ENSG00000066379	ENSG00000067369	ENSG00000068438	ENSG00000071462	ENSG00000075856	ENSG00000075914	ENSG00000075975	ENSG00000076003	ENSG00000076382	ENSG00000078269	ENSG00000084774	ENSG00000085063	ENSG00000086758	ENSG00000088899	ENSG00000089154	ENSG00000091732	ENSG00000095319	ENSG00000099783	ENSG00000100221	ENSG00000100353	ENSG00000100823	ENSG00000101109	ENSG00000101138	ENSG00000101158	ENSG00000101162	ENSG00000101407	ENSG00000102096	ENSG00000102904	ENSG00000102967	ENSG00000103034	ENSG00000103035	ENSG00000103194	ENSG00000103356	ENSG00000103423	ENSG00000103512
	Gene Symbol	LAS1L	LIG3	CRLF1	ZNF263	PAF1	FYN	HIVEP2	LARS2	SLC38A5	TDP1	GEMIN8	USP36	ALDH18A1	ZNRD1	TP53BP1	FTSJ1	BUD23	SART3	EXOSC7	MKRN2	MCM6	SPAG5	SYNJ2	CAD	CD59	HUWE1	LZTS3	GCN1	ZC3HC1	NUP188	HNRNPM	JOSD1	EIF3D	APEX1	STK4	CSTF1	NELFCD	TUBB1	TTI1	PIM2	TSNAXIP1	DHODH	NDRG4	PSMD7	USP10	EARS2	DNAJA3	NOMO1
87	Ensembl ID	ENSG00000009780	ENSG00000037637	ENSG00000065243	ENSG00000078618	ENSG00000079277	ENSG00000085832	ENSG00000097033	ENSG00000116171	ENSG00000116209	ENSG00000116266	ENSG00000116678	ENSG00000116954	ENSG00000117305	ENSG00000117614	ENSG00000117640	ENSG00000120656	ENSG00000127125	ENSG00000134248	ENSG00000135870	ENSG00000136631	ENSG00000137944	ENSG00000143149	ENSG00000143158	ENSG00000143164	ENSG00000143178	ENSG00000143198	ENSG00000143303	ENSG00000143324	ENSG00000143379	ENSG00000143437	ENSG00000143624	ENSG00000152061	ENSG00000152332	ENSG00000158195	ENSG00000158769	ENSG00000158773	ENSG00000160678	ENSG00000162390	ENSG00000163867	ENSG00000169241	ENSG00000172260	ENSG00000172456	ENSG00000173614	ENSG00000177000	ENSG00000177868	ENSG00000184678	ENSG00000186409	ENSG00000189171
	Gene Symbol	FAM76A	FBXO42	PKN2	NRDC	MKNK1	EPS15	SH3GLB1	SCP2	TMEM59	STXBP3	LEPR	RRAGC	HMGCL	SYF2	MTFR1L	TAF12	PPCS	LAMTOR5	RC3H1	VPS45	KYAT3	ALDH9A1	MPC2	DCAF6	TBX19	MGST3	RRNAD1	XPR1	SETDB1	ARNT	INTS3	RABGAP1L	UHMK1	WASF2	F11R	USF1	S100A1	ACOT11	ZMYM6	SLC50A1	NEGR1	FGGY	NMNAT1	MTHFR	SVBP	HIST2H2BE	CCDC30	S100A13
88	Ensembl ID	ENSG00000004142	ENSG00000005007	ENSG00000011304	ENSG00000011451	ENSG00000011478	ENSG00000013306	ENSG00000049656	ENSG00000063241	ENSG00000065268	ENSG00000067057	ENSG00000070047	ENSG00000070814	ENSG00000071626	ENSG00000071655	ENSG00000077348	ENSG00000080603	ENSG00000080854	ENSG00000081692	ENSG00000085185	ENSG00000085872	ENSG00000087077	ENSG00000088247	ENSG00000090006	ENSG00000090447	ENSG00000096080	ENSG00000099800	ENSG00000100226	ENSG00000100290	ENSG00000100304	ENSG00000100401	ENSG00000100908	ENSG00000101181	ENSG00000101182	ENSG00000101460	ENSG00000102057	ENSG00000102119	ENSG00000102890	ENSG00000103043	ENSG00000103222	ENSG00000103326	ENSG00000104522	ENSG00000104825	ENSG00000104885	ENSG00000104907	ENSG00000104980	ENSG00000105364	ENSG00000105401	ENSG00000105556
	Gene Symbol	POLDIP2	UPF1	PTBP1	WIZ	QPCTL	SLC25A39	CLPTM1L	ISOC2	WDR18	PFKP	PHRF1	TCOF1	DAZAP1	MBD3	EXOSC5	SRCAP	IGSF9B	JMJD4	BCORL1	CHERP	TRIP6	KHSRP	LTBP4	TFAP4	MRPS18A	TIMM13	GTPBP1	BIK	TTLL12	RANGAP1	EMC9	MTG2	PSMA7	MAP1LC3A	KCND1	EMD	ELMO3	VAC14	ABCC1	CAPN15	TSTA3	NFKBIB	DOT1L	TRMT1	TIMM44	MRPL4	CDC37	MIER2
89	Ensembl ID	ENSG00000004487	ENSG00000009307	ENSG00000025800	ENSG00000036549	ENSG00000052723	ENSG00000064703	ENSG00000066557	ENSG00000116157	ENSG00000116161	ENSG00000116539	ENSG00000116560	ENSG00000116704	ENSG00000116752	ENSG00000117000	ENSG00000117091	ENSG00000117133	ENSG00000117360	ENSG00000117475	ENSG00000117523	ENSG00000117528	ENSG00000117632	ENSG00000120948	ENSG00000122435	ENSG00000122484	ENSG00000125945	ENSG00000126070	ENSG00000131778	ENSG00000132676	ENSG00000132680	ENSG00000132773	ENSG00000134186	ENSG00000134644	ENSG00000134748	ENSG00000137947	ENSG00000143315	ENSG00000143322	ENSG00000143401	ENSG00000152382	ENSG00000154511	ENSG00000160051	ENSG00000160679	ENSG00000162402	ENSG00000162408	ENSG00000162607	ENSG00000162623	ENSG00000162642	ENSG00000162664	ENSG00000162694
	Gene Symbol	KDM1A	CSDE1	KPNA6	ZZZ3	SIKE1	DDX20	LRRC40	GPX7	CACYBP	ASH1L	SFPQ	SLC35D1	BCAS2	RLF	CD48	RPF1	PRPF3	BLZF1	PRRC2C	ABCD3	STMN1	TARDBP	TRMT13	RPAP2	ZNF436	AGO3	CHD1L	DAP3	KIAA0907	TOE1	PRPF38B	PUM1	PRPF38A	GTF2B	PIGM	ABL2	ANP32E	TADA1	FAM69A	IQCC	CHTOP	USP24	NOL9	USP1	TYW3	C1orf52	ZNF326	EXTL2
90	Ensembl ID	ENSG00000004777	ENSG00000005448	ENSG00000005882	ENSG00000007129	ENSG00000010322	ENSG00000011243	ENSG00000015133	ENSG00000020256	ENSG00000023892	ENSG00000032389	ENSG00000042445	ENSG00000043143	ENSG00000044090	ENSG00000055950	ENSG00000063169	ENSG00000064666	ENSG00000067191	ENSG00000068308	ENSG00000072818	ENSG00000073050	ENSG00000073578	ENSG00000074370	ENSG00000074855	ENSG00000079616	ENSG00000082458	ENSG00000084731	ENSG00000088808	ENSG00000090097	ENSG00000090238	ENSG00000094914	ENSG00000096433	ENSG00000099385	ENSG00000099797	ENSG00000099822	ENSG00000099910	ENSG00000099992	ENSG00000100023	ENSG00000100139	ENSG00000100147	ENSG00000100242	ENSG00000100271	ENSG00000100307	ENSG00000100324	ENSG00000100417	ENSG00000100983	ENSG00000101224	ENSG00000101400	ENSG00000102125
	Gene Symbol	ARHGAP33	WDR54	PDK2	CEACAM21	NISCH	AKAP8L	CCDC88C	ZFP64	DEF6	EIPR1	RETSAT	JADE2	CUL7	MRPL43	BICRA	CNN2	CACNB1	OTUD5	ACAP1	XRCC1	SDHA	ATP2A3	ANO8	KIF22	DLG3	KIF3C	PPP1R13B	PCBP4	YPEL3	AAAS	ITPR3	BCL7C	TECR	HCN2	KLHL22	TBC1D10A	PPIL2	MICALL1	CCDC134	SUN2	TTLL1	CBX7	TAB1	PMM1	GSS	CDC25B	SNTA1	TAZ
91	Ensembl ID	ENSG00000012061	ENSG00000053918	ENSG00000067365	ENSG00000089248	ENSG00000092067	ENSG00000100284	ENSG00000102007	ENSG00000105223	ENSG00000105649	ENSG00000105755	ENSG00000108479	ENSG00000108551	ENSG00000109066	ENSG00000110628	ENSG00000113108	ENSG00000118292	ENSG00000119986	ENSG00000122386	ENSG00000122547	ENSG00000124782	ENSG00000127511	ENSG00000130640	ENSG00000130821	ENSG00000131408	ENSG00000133612	ENSG00000134905	ENSG00000135390	ENSG00000135519	ENSG00000137106	ENSG00000137312	ENSG00000137409	ENSG00000140939	ENSG00000141580	ENSG00000141905	ENSG00000146054	ENSG00000149932	ENSG00000154099	ENSG00000157326	ENSG00000161714	ENSG00000162430	ENSG00000162461	ENSG00000164535	ENSG00000165804	ENSG00000166171	ENSG00000167468	ENSG00000167642	ENSG00000167645	ENSG00000167711
	Gene Symbol	ERCC1	KCNQ1	METTL22	ERP29	CEBPE	TOM1	PLP2	PLD3	RAB3A	ETHE1	GALK1	RASD1	TMEM104	SLC22A18	APBB3	C1orf54	AVPI1	ZNF205	EEPD1	RREB1	SIN3B	TUBGCP2	SLC6A8	NR1H2	AGAP3	CARS2	ATP5G2	KCNH3	GRHPR	FLOT1	MTCH1	NOL3	WDR45B	NFIC	TRIM7	TMEM219	DNAAF1	DHRS4	PLCD3	SELENON	SLC25A34	DAGLB	ZNF219	DPCD	GPX4	SPINT2	YIF1B	SERPINF2
[truncated: 469 more columns]
