# Supplementary material for: A metric for evaluating biological information in gene sets and its application to identify co-expressed gene clusters in PBMC
Source: PLoS Comput Biol. 2021 Oct 6;17(10):e1009459. doi: 10.1371/journal.pcbi.1009459 (PMC8523066; doi:10.1371/journal.pcbi.1009459)
Supplement: S5 Table — The concentration of ground truth genes within the k91 DICE clusters. (XLSX) [file pcbi.1009459.s011.xlsx]

## Sheet: Combined
Ground-Truth Set	Cluster Label	Gene Count
Ribosomal Genes	43	35
	83	23
	44	13
	54, 76	2
	22, 36, 37, 47, 61, 64, 78, 80	1
Immunoglobulin Genes	14	140
	68	10
	54	2
	20, 37, 59	1
Sex-specific Genes	12	9
