# Supplementary material for: A metric for evaluating biological information in gene sets and its application to identify co-expressed gene clusters in PBMC
Source: PLoS Comput Biol. 2021 Oct 6;17(10):e1009459. doi: 10.1371/journal.pcbi.1009459 (PMC8523066; doi:10.1371/journal.pcbi.1009459)
Supplement: S6 Table — The GECO scores for the k91 DICE clusters using the MSigDB hallmark gene sets as the ground truth genes. (XLSX) [file pcbi.1009459.s012.xlsx]

## Sheet: Sheet 1
MSigDB Hallmark Gene Set	GECO Score
HALLMARK_MYC_TARGETS_V2	0.860659561839113
HALLMARK_MYC_TARGETS_V1	0.816670705767105
HALLMARK_TNFA_SIGNALING_VIA_NFKB	0.793459766621374
HALLMARK_MTORC1_SIGNALING	0.743758012148514
HALLMARK_INFLAMMATORY_RESPONSE	0.74233216684283
HALLMARK_UNFOLDED_PROTEIN_RESPONSE	0.736479555908684
HALLMARK_OXIDATIVE_PHOSPHORYLATION	0.723547016836519
HALLMARK_IL6_JAK_STAT3_SIGNALING	0.722098261794963
HALLMARK_EPITHELIAL_MESENCHYMAL_TRANSITION	0.71488426576593
HALLMARK_E2F_TARGETS	0.714625874672066
HALLMARK_G2M_CHECKPOINT	0.70808215569313
HALLMARK_PROTEIN_SECRETION	0.699636028059397
HALLMARK_COMPLEMENT	0.692122629809116
HALLMARK_UV_RESPONSE_UP	0.682464041873107
HALLMARK_COAGULATION	0.676521193247898
HALLMARK_HYPOXIA	0.674600751496241
HALLMARK_INTERFERON_GAMMA_RESPONSE	0.674559066538756
HALLMARK_INTERFERON_ALPHA_RESPONSE	0.667464862440191
HALLMARK_IL2_STAT5_SIGNALING	0.664869115004926
HALLMARK_ALLOGRAFT_REJECTION	0.664578922845138
HALLMARK_KRAS_SIGNALING_UP	0.660060284545321
HALLMARK_APOPTOSIS	0.657903001739888
HALLMARK_ADIPOGENESIS	0.649827321055787
HALLMARK_MYOGENESIS	0.647237177205137
HALLMARK_FATTY_ACID_METABOLISM	0.635014508810805
HALLMARK_GLYCOLYSIS	0.631575484606712
HALLMARK_DNA_REPAIR	0.631226527178637
HALLMARK_WNT_BETA_CATENIN_SIGNALING	0.630915066823386
HALLMARK_P53_PATHWAY	0.630886938650638
HALLMARK_CHOLESTEROL_HOMEOSTASIS	0.630774137273074
HALLMARK_XENOBIOTIC_METABOLISM	0.629621216986585
HALLMARK_PI3K_AKT_MTOR_SIGNALING	0.626443630382775
HALLMARK_MITOTIC_SPINDLE	0.624004816551476
HALLMARK_ANDROGEN_RESPONSE	0.622925192713127
HALLMARK_ESTROGEN_RESPONSE_LATE	0.620654958464986
HALLMARK_HEME_METABOLISM	0.606120452397158
HALLMARK_ESTROGEN_RESPONSE_EARLY	0.605165270132941
HALLMARK_APICAL_JUNCTION	0.603965148573254
HALLMARK_UV_RESPONSE_DN	0.597409234973233
HALLMARK_KRAS_SIGNALING_DN	0.590054589305345
HALLMARK_BILE_ACID_METABOLISM	0.588580136099862
HALLMARK_HEDGEHOG_SIGNALING	0.587350675054782
HALLMARK_NOTCH_SIGNALING	0.586788970907512
HALLMARK_REACTIVE_OXYGEN_SPECIES_PATHWAY	0.564421556829712
HALLMARK_PANCREAS_BETA_CELLS	0.56239406779661
HALLMARK_APICAL_SURFACE	0.556037469070343
HALLMARK_PEROXISOME	0.555144288277512
HALLMARK_TGF_BETA_SIGNALING	0.550876460176991
HALLMARK_ANGIOGENESIS	0.54454279008037
HALLMARK_SPERMATOGENESIS	0.530463449116777
