# Supplementary material for: A metric for evaluating biological information in gene sets and its application to identify co-expressed gene clusters in PBMC
Source: PLoS Comput Biol. 2021 Oct 6;17(10):e1009459. doi: 10.1371/journal.pcbi.1009459 (PMC8523066; doi:10.1371/journal.pcbi.1009459)
Supplement: S7 Table — For each DICE cluster 1–91, the most significantly enriched terms (adj. p-val < 0.05) for each DICE cluster are reported from GO ontologies molecular function (MF), biological process (BP), and cellular components (CC) as well as KEGG pathways. (XLSX) [file pcbi.1009459.s013.xlsx]

## Sheet: Sheet1
Cluster Label	Size	Cell Type	GO Biological Process	GO Molecular Function	GO Cellular Component	KEGG Pathway Enrichment
1	107	-	proteasome-mediated ubiquitin-dependent protein catabolic process, regulation of proteasomal protein catabolic process, regulation of intracellular transport, regulation of protein ubiquitination, ERAD pathway, regulation of intracellular protein transport, cellular response to decreased oxygen levels,	-	kinetochore, spindle, protein serine/threonine phosphatase complex, phosphatase complex	Dopaminergic synapse, Ubiquitin mediated proteolysis, AMPK signaling pathway, Huntington disease, Protein processing in endoplasmic reticulum, Parkinson disease, NOD-like receptor signaling pathway, Oocyte meiosis, Human T-cell leukemia virus 1 infection, Platinum drug resistance
2	110	-	antigen processing and presentation of peptide antigen via MHC class I, proteasome-mediated ubiquitin-dependent protein catabolic process, regulation of mRNA stability, regulation of mRNA catabolic process, positive regulation of canonical Wnt signaling pathway, regulation of G2/M transition of mitotic cell cycle, regulation of cellular amino acid metabolic process, Golgi vesicle transport, regul…	-	proteasome complex, endopeptidase complex, peptidase complex, apical dendrite	Proteasome, Huntington disease, Parkinson disease, Alzheimer disease, Oxidative phosphorylation, Non-alcoholic fatty liver disease (NAFLD), Thermogenesis, Viral myocarditis, Spinocerebellar ataxia, Phagosome
3	78	NK	-	-	-	Insulin resistance, Natural killer cell mediated cytotoxicity, Human T-cell leukemia virus 1 infection, Th1 and Th2 cell differentiation, JAK-STAT signaling pathway, PD-L1 expression and PD-1 checkpoint pathway in cancer, Progesterone-mediated oocyte maturation, Epstein-Barr virus infection, T cell receptor signaling pathway, cAMP signaling pathway
4	57	-	-	-	-	Fluid shear stress and atherosclerosis, Platinum drug resistance, Metabolism of xenobiotics by cytochrome P450, Sphingolipid signaling pathway, Osteoclast differentiation, Various types of N-glycan biosynthesis, Type II diabetes mellitus, Hepatocellular carcinoma, Glutathione metabolism, GnRH secretion
5	193	BCELLNAIVE	-	-	PML body	Herpes simplex virus 1 infection, Fanconi anemia pathway, Glycosylphosphatidylinositol (GPI)-anchor biosynthesis, Mitophagy - animal, p53 signaling pathway, Autophagy - other, Homologous recombination, Pyrimidine metabolism, Lysine degradation, Non-homologous end-joining
6	167	-	-	-	-	Base excision repair, mRNA surveillance pathway, DNA replication, Herpes simplex virus 1 infection, ABC transporters, Nucleotide excision repair, Carbon metabolism, Glycerolipid metabolism, Retinol metabolism, Cellular senescence
7	301	M2, MONOCYTES	regulation of endocytosis, phagocytosis, osteoclast differentiation, carbohydrate derivative catabolic process, tumor necrosis factor production, interleukin-8 production, tumor necrosis factor superfamily cytokine production, regulation of osteoclast differentiation, defense response to bacterium, positive regulation of tumor necrosis factor production	-	ficolin-1-rich granule, secretory granule membrane, vesicle lumen, vacuolar lumen, lytic vacuole membrane, collagen-containing extracellular matrix	Lysosome, Osteoclast differentiation, Tuberculosis, Rheumatoid arthritis, Phagosome, Legionellosis, Salmonella infection, Vascular smooth muscle contraction, Other glycan degradation, B cell receptor signaling pathway
8	126	CD4STIM	regulation of leukocyte cell-cell adhesion, leukocyte cell-cell adhesion, positive regulation of peptidyl-tyrosine phosphorylation, positive regulation of JAK-STAT cascade, positive regulation of leukocyte activation, positive regulation of STAT cascade, regulation of T cell activation, tyrosine phosphorylation of STAT protein, regulation of mononuclear cell proliferation, regulation of interfero…	cytokine activity	-	Cytokine-cytokine receptor interaction, JAK-STAT signaling pathway, Inflammatory bowel disease (IBD), Asthma, Allograft rejection, Viral protein interaction with cytokine and cytokine receptor, Intestinal immune network for IgA production, Autoimmune thyroid disease, T cell receptor signaling pathway, Th17 cell differentiation
9	332	M2, MONOCYTES	phagocytosis, response to peptide hormone, Fc-gamma receptor signaling pathway, actin filament organization, Fc receptor mediated stimulatory signaling pathway, cellular response to peptide, cellular response to peptide hormone stimulus, ephrin receptor signaling pathway, actin filament polymerization,	SH3/SH2 adaptor activity, actin filament binding	ficolin-1-rich granule, cell leading edge, secretory granule membrane, focal adhesion, cell-substrate adherens junction, cell-substrate junction, Arp2/3 protein complex, vacuolar lumen, vesicle lumen, dendritic spine	Tuberculosis, Lysosome, Chemokine signaling pathway, Fc gamma R-mediated phagocytosis, Platelet activation, Mineral absorption, Pathogenic Escherichia coli infection, Bacterial invasion of epithelial cells, NOD-like receptor signaling pathway, Salmonella infection
10	187	-	-	-	-	PD-L1 expression and PD-1 checkpoint pathway in cancer, Lysine degradation, Synthesis and degradation of ketone bodies, Valine, leucine and isoleucine degradation, Inflammatory mediator regulation of TRP channels, Cellular senescence, T cell receptor signaling pathway, Pyrimidine metabolism, Terpenoid backbone biosynthesis, Cell cycle
11	178	-	-	-	respiratory chain	NOD-like receptor signaling pathway, Epstein-Barr virus infection, Pathogenic Escherichia coli infection, Measles, Salmonella infection, NF-kappa B signaling pathway, Yersinia infection, RIG-I-like receptor signaling pathway, MAPK signaling pathway, Pertussis
12	10	-	histone lysine demethylation, histone demethylation, protein demethylation, protein dealkylation, demethylation,	histone demethylase activity, demethylase activity, rRNA binding, dioxygenase activity	cytosolic small ribosomal subunit, small ribosomal subunit, histone methyltransferase complex, cytosolic ribosome, methyltransferase complex ,	Ribosome, RNA transport, Regulation of actin cytoskeleton, , , , , , ,
13	83	-	-	-	-	Basal transcription factors, Nucleotide excision repair, Spliceosome, Base excision repair, Primary immunodeficiency, Ferroptosis, Other types of O-glycan biosynthesis, Parkinson disease, Non-alcoholic fatty liver disease (NAFLD), PPAR signaling pathway
14	497	BCELLNAIVE	B cell activation, B cell receptor signaling pathway, regulation of B cell activation, mononuclear cell proliferation, regulation of mononuclear cell proliferation,	-	-	Intestinal immune network for IgA production, Hematopoietic cell lineage, Allograft rejection, Primary immunodeficiency, Toxoplasmosis, Asthma, Inflammatory bowel disease (IBD), Graft-versus-host disease, Cell adhesion molecules (CAMs), Type I diabetes mellitus
15	96	-	-	-	-	Longevity regulating pathway - multiple species, Thermogenesis, Glycosylphosphatidylinositol (GPI)-anchor biosynthesis, Porphyrin and chlorophyll metabolism, Thyroid hormone signaling pathway, Apelin signaling pathway, Insulin signaling pathway, Glutathione metabolism, Spliceosome, Adipocytokine signaling pathway
16	151	CD4NAIVE	-	-	-	Purine metabolism, Adherens junction, Arrhythmogenic right ventricular cardiomyopathy (ARVC), ECM-receptor interaction, Hematopoietic cell lineage, Pyruvate metabolism, Melanogenesis, Cytokine-cytokine receptor interaction, Lysine degradation, Non-homologous end-joining
17	294	CD4STIM, CD8STIM	ribosome biogenesis, rRNA metabolic process, ribosome assembly, translational elongation, ribonucleoprotein complex subunit organization, protein localization to nucleolus, regulation of protein localization to nucleolus, mitochondrial gene expression, protein-containing complex disassembly, protein import	catalytic activity, acting on RNA, snoRNA binding, tRNA binding ,	preribosome, nucleolar part, organellar ribosome, mitochondrial ribosome, mitochondrial protein complex ,	Human T-cell leukemia virus 1 infection, Ribosome biogenesis in eukaryotes, Epstein-Barr virus infection, Viral carcinogenesis, Small cell lung cancer, JAK-STAT signaling pathway, Hepatitis B, NF-kappa B signaling pathway, TNF signaling pathway, MAPK signaling pathway
18	189	-	-	-	-	Pantothenate and CoA biosynthesis, Protein digestion and absorption, Intestinal immune network for IgA production, Leukocyte transendothelial migration, Pyrimidine metabolism, Amyotrophic lateral sclerosis (ALS), Regulation of actin cytoskeleton, Huntington disease, Autophagy - animal, Thermogenesis
19	128	NK	-	catalytic activity, acting on DNA, DNA helicase activity, carbon-oxygen lyase activity ,	chromosomal region, lateral element, synaptonemal complex, synaptonemal structure	Herpes simplex virus 1 infection, Homologous recombination, Fanconi anemia pathway, Nitrogen metabolism, Glycosphingolipid biosynthesis - globo and isoglobo series, Glycosphingolipid biosynthesis - ganglio series, Other glycan degradation, Glycosaminoglycan degradation, Glycosaminoglycan biosynthesis - chondroitin sulfate / dermatan sulfate, Histidine metabolism
20	124	TFH	-	-	-	EGFR tyrosine kinase inhibitor resistance, MAPK signaling pathway, ECM-receptor interaction, PI3K-Akt signaling pathway, Hematopoietic cell lineage, Axon guidance, Melanogenesis, Calcium signaling pathway, Focal adhesion, Human papillomavirus infection
21	85	-	lipid modification,	-	mitochondrial outer membrane, organelle outer membrane, outer membrane ,	Fatty acid elongation, Autophagy - animal, Fatty acid degradation, Valine, leucine and isoleucine degradation, Fatty acid metabolism, Longevity regulating pathway - multiple species, FoxO signaling pathway, Inositol phosphate metabolism, Non-alcoholic fatty liver disease (NAFLD), Longevity regulating pathway
22	218	-	establishment of RNA localization, RNA localization, RNA 3'-end processing, nucleic acid transport, RNA transport, snRNA transcription by RNA polymerase II, snRNA transcription, regulation of response to DNA damage stimulus, regulation of mRNA metabolic process, regulation of DNA metabolic process	catalytic activity, acting on RNA, RNA methyltransferase activity, rRNA methyltransferase activity, catalytic activity, acting on a rRNA	ubiquitin ligase complex, nuclear pore, polysome, chromosomal region	Mismatch repair, Ubiquitin mediated proteolysis, RNA degradation, Hedgehog signaling pathway, mRNA surveillance pathway, Spliceosome, DNA replication, Homologous recombination, Cell cycle, Oocyte meiosis
23	86	MONOCYTES	-	-	-	Th17 cell differentiation, HIF-1 signaling pathway, TNF signaling pathway, PD-L1 expression and PD-1 checkpoint pathway in cancer, Influenza A, IL-17 signaling pathway, Fructose and mannose metabolism, Viral protein interaction with cytokine and cytokine receptor, Nicotinate and nicotinamide metabolism, African trypanosomiasis
24	86	MONOCYTES	positive regulation of vasculature development, myeloid leukocyte migration, ovulation cycle, regulation of cytokine biosynthetic process, positive regulation of response to external stimulus, cytokine biosynthetic process, cytokine metabolic process, chemokine-mediated signaling pathway, ovulation, response to chemokine	-	specific granule, tertiary granule	Rheumatoid arthritis, IL-17 signaling pathway, Amoebiasis, Legionellosis, TNF signaling pathway, Osteoclast differentiation, Pertussis, Fluid shear stress and atherosclerosis, Bladder cancer, Viral protein interaction with cytokine and cytokine receptor
25	105	-	-	-	-	Sulfur metabolism, Hepatitis C, PPAR signaling pathway, Parkinson disease, Tight junction, NOD-like receptor signaling pathway, Vasopressin-regulated water reabsorption, Huntington disease, Hedgehog signaling pathway, Thermogenesis
26	265	-	-	protein serine/threonine kinase activity	-	Autophagy - animal, Thermogenesis, ErbB signaling pathway, Acute myeloid leukemia, Renal cell carcinoma, Huntington disease, Bladder cancer, Pancreatic cancer, Chronic myeloid leukemia, Alzheimer disease
27	137	MONOCYTES	-	-	primary lysosome, azurophil granule	Phagosome, Glutathione metabolism, Renin-angiotensin system, Biosynthesis of amino acids, Ferroptosis, Amoebiasis, Fat digestion and absorption, Cysteine and methionine metabolism, Arginine and proline metabolism, Vibrio cholerae infection
28	264	MONOCYTES	cell chemotaxis, positive regulation of response to external stimulus, response to lipopolysaccharide, myeloid leukocyte migration, lipid catabolic process, response to molecule of bacterial origin, regulation of endopeptidase activity, interleukin-1 production, cold-induced thermogenesis, regulation of cold-induced thermogenesis	RAGE receptor binding, pattern recognition receptor activity, carbohydrate binding, signaling pattern recognition receptor activity, cytokine binding, cytokine receptor activity, peptidase regulator activity, glycosaminoglycan binding, heparin binding, cargo receptor activity	secretory granule lumen, vesicle lumen, secretory granule membrane, vacuolar lumen, collagen-containing extracellular matrix, external side of plasma membrane	Hematopoietic cell lineage, Glutathione metabolism, Pantothenate and CoA biosynthesis, Staphylococcus aureus infection, Amoebiasis, C-type lectin receptor signaling pathway, Cholesterol metabolism, Phagosome, beta-Alanine metabolism, Arachidonic acid metabolism
29	83	THSTAR	-	nuclear receptor activity, transcription factor activity, direct ligand regulated sequence-specific DNA binding, steroid hormone receptor activity ,	-	Circadian rhythm, Inflammatory bowel disease (IBD), Protein digestion and absorption, Alanine, aspartate and glutamate metabolism, Tyrosine metabolism, Th17 cell differentiation, Spinocerebellar ataxia, Steroid hormone biosynthesis, Acute myeloid leukemia, Metabolism of xenobiotics by cytochrome P450
30	143	-	-	-	-	Herpes simplex virus 1 infection, mRNA surveillance pathway, Basal transcription factors, FoxO signaling pathway, Other glycan degradation, RNA transport, Phototransduction, Autophagy - other, Propanoate metabolism, Alanine, aspartate and glutamate metabolism
31	163	-	-	ubiquitin-like protein ligase activity	intraciliary transport particle	Glycosylphosphatidylinositol (GPI)-anchor biosynthesis, Circadian rhythm, Longevity regulating pathway, Vasopressin-regulated water reabsorption, Proteoglycans in cancer, Spinocerebellar ataxia, Fatty acid metabolism, Ubiquitin mediated proteolysis, Cortisol synthesis and secretion, Renin secretion
32	56	M2	-	-	heterotrimeric G-protein complex, GTPase complex, extrinsic component of cytoplasmic side of plasma membrane ,	Chemokine signaling pathway, Apelin signaling pathway, GABAergic synapse, Morphine addiction, Circadian entrainment, Human immunodeficiency virus 1 infection, Human cytomegalovirus infection, Cholinergic synapse, Glutamatergic synapse, Serotonergic synapse
33	201	-	RNA splicing, via transesterification reactions with bulged adenosine as nucleophile, mRNA splicing, via spliceosome, RNA splicing, via transesterification reactions,	histone methyltransferase activity (H3-K4 specific)	nuclear speck, U2-type spliceosomal complex	Spliceosome, mTOR signaling pathway, Autophagy - other, Lysosome, Autophagy - animal, Fanconi anemia pathway, Lysine degradation, Huntington disease, RNA polymerase, Longevity regulating pathway
34	180	TREGMEM	mitotic nuclear division, nuclear division, chromosome segregation, mitotic sister chromatid segregation, regulation of mitotic nuclear division, regulation of chromosome segregation, regulation of chromosome separation, negative regulation of chromosome separation, mitotic cell cycle checkpoint, mitotic spindle assembly checkpoint	microtubule binding, C-C chemokine receptor activity, C-C chemokine binding, G protein-coupled chemoattractant receptor activity, chemokine receptor activity, microtubule motor activity, DNA replication origin binding ,	condensed chromosome, condensed chromosome, centromeric region, chromosome, centromeric region, spindle, midbody, DNA packaging complex, anaphase-promoting complex ,	Cell cycle, Oocyte meiosis, Progesterone-mediated oocyte maturation, Type I diabetes mellitus, Viral carcinogenesis, Cell adhesion molecules (CAMs), Autoimmune thyroid disease, Viral protein interaction with cytokine and cytokine receptor, Cytokine-cytokine receptor interaction, Chemokine signaling pathway
35	57	TH2	regulation of interleukin-5 production, interleukin-5 production, peptidyl-L-cysteine S-palmitoylation, peptidyl-S-diacylglycerol-L-cysteine biosynthetic process from peptidyl-cysteine, intermediate filament organization,	-	-	Cytokine-cytokine receptor interaction, NF-kappa B signaling pathway, Parathyroid hormone synthesis, secretion and action, Thyroid cancer, Amyotrophic lateral sclerosis (ALS), Endometrial cancer, Prolactin signaling pathway, Melanoma, Taurine and hypotaurine metabolism, Rheumatoid arthritis
36	85	-	-	-	-	Oxidative phosphorylation, Mannose type O-glycan biosynthesis, Citrate cycle (TCA cycle), Thermogenesis, Vibrio cholerae infection, Retinol metabolism, Epithelial cell signaling in Helicobacter pylori infection, Inositol phosphate metabolism, Biosynthesis of amino acids, Synaptic vesicle cycle
37	116	BCELLNAIVE	negative regulation of ATPase activity,	-	-	Fatty acid elongation, Biosynthesis of unsaturated fatty acids, Collecting duct acid secretion, Fructose and mannose metabolism, GnRH signaling pathway, Rheumatoid arthritis, MAPK signaling pathway, Vibrio cholerae infection, Proteoglycans in cancer, Ovarian steroidogenesis
38	116	-	-	-	-	Apoptosis, Salmonella infection, Shigellosis, Base excision repair, Porphyrin and chlorophyll metabolism, Vasopressin-regulated water reabsorption, Sphingolipid metabolism, Signaling pathways regulating pluripotency of stem cells, Necroptosis, Inositol phosphate metabolism
39	132	-	-	-	-	Ubiquinone and other terpenoid-quinone biosynthesis, Selenocompound metabolism, Herpes simplex virus 1 infection, Ether lipid metabolism, Sphingolipid metabolism, Glycerolipid metabolism, Adherens junction, Hepatocellular carcinoma, Taste transduction, Axon guidance
40	69	-	-	protein transmembrane transporter activity, protein transporter activity, macromolecule transmembrane transporter activity ,	-	Protein export, Vibrio cholerae infection, Fluid shear stress and atherosclerosis, Phagosome, Protein processing in endoplasmic reticulum, Prolactin signaling pathway, Transcriptional misregulation in cancer, Spinocerebellar ataxia, Hippo signaling pathway - multiple species, Hippo signaling pathway
41	166	-	-	-	-	Non-homologous end-joining, Glycosphingolipid biosynthesis - ganglio series, Purine metabolism, Histidine metabolism, Salmonella infection, Phototransduction, Protein digestion and absorption, DNA replication, Nicotinate and nicotinamide metabolism, Valine, leucine and isoleucine degradation
42	372	NK	-	-	Golgi cisterna membrane, cis-Golgi network, receptor complex, secretory granule membrane	Natural killer cell mediated cytotoxicity, Antigen processing and presentation, Graft-versus-host disease, Viral protein interaction with cytokine and cytokine receptor, PPAR signaling pathway, Regulation of actin cytoskeleton, Axon guidance, Biosynthesis of unsaturated fatty acids, Hedgehog signaling pathway, Cytokine-cytokine receptor interaction
43	168	-	nuclear-transcribed mRNA catabolic process, nonsense-mediated decay, SRP-dependent cotranslational protein targeting to membrane, protein targeting to ER, establishment of protein localization to endoplasmic reticulum, translational initiation, viral gene expression, viral transcription, ribosomal large subunit biogenesis, ribosomal large subunit assembly, ribonucleoprotein complex subunit organi…	structural constituent of ribosome, rRNA binding, mRNA 5'-UTR binding, ubiquitin-protein transferase regulator activity	cytosolic ribosome, cytosolic part, focal adhesion, cell-substrate junction, eukaryotic translation initiation factor 3 complex, postsynaptic density, asymmetric synapse, neuron to neuron synapse	Ribosome, RNA transport, Aldosterone-regulated sodium reabsorption, Cardiac muscle contraction, Ferroptosis, Cysteine and methionine metabolism, Synthesis and degradation of ketone bodies, Ubiquinone and other terpenoid-quinone biosynthesis, Thermogenesis, HIF-1 signaling pathway
44	250	-	translational initiation, SRP-dependent cotranslational protein targeting to membrane, establishment of protein localization to endoplasmic reticulum, nuclear-transcribed mRNA catabolic process, nonsense-mediated decay, viral transcription, viral gene expression	structural constituent of ribosome	cytosolic ribosome, cytosolic part, gamma-tubulin large complex, gamma-tubulin ring complex, polysome ,	Ribosome, Glycosaminoglycan biosynthesis - chondroitin sulfate / dermatan sulfate, Glycosaminoglycan biosynthesis - heparan sulfate / heparin, Other types of O-glycan biosynthesis, 2-Oxocarboxylic acid metabolism, Glycosaminoglycan degradation, Notch signaling pathway, AMPK signaling pathway, Base excision repair, Human papillomavirus infection
45	104	-	-	-	-	Ubiquitin mediated proteolysis, Non-alcoholic fatty liver disease (NAFLD), Huntington disease, Necroptosis, Protein processing in endoplasmic reticulum, Salmonella infection, Measles, Apoptosis - multiple species, Epstein-Barr virus infection, Oxidative phosphorylation
46	263	M2	regulation of cell shape, synapse pruning	-	-	Staphylococcus aureus infection, Pertussis, B cell receptor signaling pathway, Complement and coagulation cascades, Fc gamma R-mediated phagocytosis, Prion diseases, Breast cancer, Phagosome, Rap1 signaling pathway, Leishmaniasis
47	200	-	T cell differentiation in thymus,	-	T cell receptor complex	Measles, Tight junction, PD-L1 expression and PD-1 checkpoint pathway in cancer, Th1 and Th2 cell differentiation, Chagas disease (American trypanosomiasis), T cell receptor signaling pathway, Th17 cell differentiation, Purine metabolism, Hippo signaling pathway, Longevity regulating pathway - multiple species
48	128	-	protein monoubiquitination, histone ubiquitination	translation initiation factor activity, ubiquitin conjugating enzyme activity, ubiquitin-like protein conjugating enzyme activity ,	sex chromosome	Protein export, RNA transport, Endocytosis, mRNA surveillance pathway, Protein processing in endoplasmic reticulum, Viral carcinogenesis, N-Glycan biosynthesis, Ubiquitin mediated proteolysis, Fatty acid biosynthesis, Small cell lung cancer
49	151	M2	Fc receptor mediated stimulatory signaling pathway, Fc-gamma receptor signaling pathway	-	-	Fc gamma R-mediated phagocytosis, Lysosome, Salmonella infection, Shigellosis, Endocytosis, Oxidative phosphorylation, Apelin signaling pathway, Pathogenic Escherichia coli infection, Rap1 signaling pathway, Phospholipase D signaling pathway
50	92	-	-	-	-	Protein processing in endoplasmic reticulum, Inflammatory bowel disease (IBD), Th1 and Th2 cell differentiation, Human cytomegalovirus infection, Ubiquitin mediated proteolysis, JAK-STAT signaling pathway, Antigen processing and presentation, Chemokine signaling pathway, Glycosphingolipid biosynthesis - globo and isoglobo series, Human immunodeficiency virus 1 infection
51	184	-	-	-	-	RNA degradation, Mitophagy - animal, Wnt signaling pathway, T cell receptor signaling pathway, Basal transcription factors, Nucleotide excision repair, N-Glycan biosynthesis, Human immunodeficiency virus 1 infection, Autophagy - animal, Fc epsilon RI signaling pathway
52	118	MONOCYTES	-	-	tertiary granule, ficolin-1-rich granule, azurophil granule membrane, secretory granule membrane	Tuberculosis, Rheumatoid arthritis, TNF signaling pathway, Sphingolipid signaling pathway, Hippo signaling pathway - multiple species, Fc gamma R-mediated phagocytosis, Viral protein interaction with cytokine and cytokine receptor, Chagas disease (American trypanosomiasis), Leukocyte transendothelial migration, Pathogenic Escherichia coli infection
53	145	TREGMEM	-	-	-	Proteoglycans in cancer, Dilated cardiomyopathy (DCM), Platelet activation, Arrhythmogenic right ventricular cardiomyopathy (ARVC), MAPK signaling pathway, Signaling pathways regulating pluripotency of stem cells, Hypertrophic cardiomyopathy (HCM), Toxoplasmosis, Leukocyte transendothelial migration, Hedgehog signaling pathway
54	147	-	-	haptoglobin binding, oxygen carrier activity	nucleosome, DNA packaging complex, protein-DNA complex, haptoglobin-hemoglobin complex, hemoglobin complex, endocytic vesicle lumen	African trypanosomiasis, Malaria, Serotonergic synapse, Glycosphingolipid biosynthesis - lacto and neolacto series, Neuroactive ligand-receptor interaction, GnRH secretion, EGFR tyrosine kinase inhibitor resistance, Olfactory transduction, ErbB signaling pathway, Calcium signaling pathway
55	229	-	-	-	-	Cell cycle, RNA degradation, Ubiquitin mediated proteolysis, DNA replication, Gastric cancer, Human T-cell leukemia virus 1 infection, Small cell lung cancer, Hippo signaling pathway, Nucleotide excision repair, Viral carcinogenesis
56	181	-	-	DNA-dependent ATPase activity	-	Herpes simplex virus 1 infection, Mismatch repair, Homologous recombination, Nucleotide excision repair, Ubiquitin mediated proteolysis, Protein export, Cell cycle, Oocyte meiosis, DNA replication, Basal transcription factors
57	93	CD4STIM, CD8STIM	mitochondrial translation, mitochondrial gene expression	-	organellar ribosome, mitochondrial ribosome, mitochondrial protein complex, catalytic step 2 spliceosome	Spliceosome, Ribosome, RNA transport, Parkinson disease, Pyrimidine metabolism, Protein processing in endoplasmic reticulum, Drug metabolism - other enzymes, mRNA surveillance pathway, Glycosaminoglycan biosynthesis - keratan sulfate, Thiamine metabolism
58	81	-	-	-	-	Parkinson disease, Proteasome, Huntington disease, Renal cell carcinoma, Alzheimer disease, mRNA surveillance pathway, Glycosaminoglycan biosynthesis - keratan sulfate, Terpenoid backbone biosynthesis, Mannose type O-glycan biosynthesis, Mismatch repair
59	103	-	-	-	-	Human cytomegalovirus infection, Adrenergic signaling in cardiomyocytes, Vasopressin-regulated water reabsorption, cGMP-PKG signaling pathway, Aldosterone synthesis and secretion, Endocrine and other factor-regulated calcium reabsorption, Salmonella infection, Dopaminergic synapse, Cortisol synthesis and secretion, Human T-cell leukemia virus 1 infection
60	71	TREGNAIVE	-	-	-	Protein digestion and absorption, Amoebiasis, p53 signaling pathway, Insulin secretion, GABAergic synapse, Sulfur metabolism, Parathyroid hormone synthesis, secretion and action, Cholinergic synapse, Glutamatergic synapse, Thyroid hormone signaling pathway
61	137	CD8STIM	-	-	-	Thyroid hormone synthesis, Long-term potentiation, Natural killer cell mediated cytotoxicity, Antigen processing and presentation, Insulin secretion, Aldosterone-regulated sodium reabsorption, African trypanosomiasis, Prostate cancer, Aldosterone synthesis and secretion, Glycine, serine and threonine metabolism
62	132	-	-	-	-	SNARE interactions in vesicular transport, Insulin signaling pathway, Cell adhesion molecules (CAMs), Aminoacyl-tRNA biosynthesis, Biosynthesis of amino acids, Selenocompound metabolism, Mannose type O-glycan biosynthesis, Renin-angiotensin system, RNA polymerase, Fructose and mannose metabolism
63	168	-	-	Ras GTPase binding, small GTPase binding	uropod, cell trailing edge	Salmonella infection, Phospholipase D signaling pathway, Adrenergic signaling in cardiomyocytes, NOD-like receptor signaling pathway, Insulin signaling pathway, Chemokine signaling pathway, Endocytosis, Cholinergic synapse, cGMP-PKG signaling pathway, Human cytomegalovirus infection
64	207	-	-	-	-	Herpes simplex virus 1 infection, Taste transduction, Tryptophan metabolism, N-Glycan biosynthesis, Longevity regulating pathway - multiple species, Steroid biosynthesis, RNA degradation, alpha-Linolenic acid metabolism, Folate biosynthesis, Longevity regulating pathway
65	111	-	establishment of protein localization to plasma membrane, endomembrane system organization, endosomal transport, vesicle-mediated transport to the plasma membrane, establishment of protein localization to membrane, cytokinesis	ubiquitin conjugating enzyme activity, ubiquitin-like protein conjugating enzyme activity, dopamine receptor binding, cadherin binding	lysosomal membrane, lytic vacuole membrane, actin cortical patch, endocytic patch, late endosome ,	Endocytosis, Long-term potentiation, Regulation of actin cytoskeleton, Mismatch repair, Platelet activation, Amphetamine addiction, Renal cell carcinoma, Oocyte meiosis, Focal adhesion, Citrate cycle (TCA cycle)
66	100	THSTAR	-	-	-	Wnt signaling pathway, Signaling pathways regulating pluripotency of stem cells, Hippo signaling pathway, TGF-beta signaling pathway, Glycerophospholipid metabolism, AGE-RAGE signaling pathway in diabetic complications, NF-kappa B signaling pathway, Various types of N-glycan biosynthesis, Focal adhesion, Measles
67	187	BCELLNAIVE, M2, MONOCYTES	-	-	lysosomal membrane, lytic vacuole membrane, endocytic vesicle, MHC class II protein complex, clathrin-coated endocytic vesicle membrane, trans-Golgi network membrane, integral component of lumenal side of endoplasmic reticulum membrane, lumenal side of endoplasmic reticulum membrane	Tuberculosis, Asthma, Hematopoietic cell lineage, Leishmaniasis, Epstein-Barr virus infection, B cell receptor signaling pathway, Allograft rejection, Viral myocarditis, Graft-versus-host disease, Type I diabetes mellitus
68	114	BCELLNAIVE	-	-	-	Hematopoietic cell lineage, DNA replication, Notch signaling pathway, Steroid hormone biosynthesis, Protein processing in endoplasmic reticulum, Peroxisome, MAPK signaling pathway, Cytokine-cytokine receptor interaction, Glycerophospholipid metabolism, Mismatch repair
69	147	-	-	-	-	Spliceosome, Herpes simplex virus 1 infection, Thyroid hormone signaling pathway, Adipocytokine signaling pathway, Fatty acid elongation, Biosynthesis of unsaturated fatty acids, Spinocerebellar ataxia, Hippo signaling pathway - multiple species, Alzheimer disease, DNA replication
70	214	-	-	-	-	Valine, leucine and isoleucine degradation, Herpes simplex virus 1 infection, Propanoate metabolism, Purine metabolism, Fatty acid degradation, Thiamine metabolism, Pyrimidine metabolism, Steroid hormone biosynthesis, Butanoate metabolism, Cell cycle
71	106	-	-	phosphoric ester hydrolase activity	-	Regulation of actin cytoskeleton, Ras signaling pathway, Shigellosis, Adherens junction, Autophagy - animal, Human immunodeficiency virus 1 infection, Morphine addiction, Endocytosis, Serotonergic synapse, AMPK signaling pathway
72	72	-	-	-	-	Terpenoid backbone biosynthesis, Inositol phosphate metabolism, Peroxisome, Pantothenate and CoA biosynthesis, Relaxin signaling pathway, Pentose phosphate pathway, Galactose metabolism, Base excision repair, Amino sugar and nucleotide sugar metabolism, Notch signaling pathway
73	256	CD4STIM	ncRNA processing, transcription by RNA polymerase I, ribosome biogenesis, macromolecule methylation, regulation of DNA metabolic process, ATP-dependent chromatin remodeling, methylation, response to leukemia inhibitory factor, cellular response to leukemia inhibitory factor,	catalytic activity, acting on RNA, S-adenosylmethionine-dependent methyltransferase activity	-	Herpes simplex virus 1 infection, RNA polymerase, RNA transport, Basal transcription factors, Spliceosome, Ribosome biogenesis in eukaryotes, RNA degradation, Pantothenate and CoA biosynthesis, mRNA surveillance pathway, Cytosolic DNA-sensing pathway
74	112	-	ATP metabolic process, cellular monovalent inorganic cation homeostasis, proton transmembrane transport, purine ribonucleoside triphosphate metabolic process, ribonucleoside triphosphate metabolic process, purine nucleoside triphosphate metabolic process, purine ribonucleoside monophosphate metabolic process, purine nucleoside monophosphate metabolic process, monovalent inorganic cation homeostas…	cation-transporting ATPase activity, active ion transmembrane transporter activity, ATPase coupled ion transmembrane transporter activity, ubiquitin protein ligase binding, proton transmembrane transporter activity, ATPase activity, coupled to movement of substances, P-P-bond-hydrolysis-driven transmembrane transporter activity, cytochrome-c oxidase activity, heme-copper terminal oxidase activity…	proton-transporting two-sector ATPase complex, respiratory chain complex IV, mitochondrial membrane part, membrane region, cytochrome complex, respiratory chain, melanosome, pigment granule	Parkinson disease, Oxidative phosphorylation, Huntington disease, Phagosome, Cardiac muscle contraction, Proximal tubule bicarbonate reclamation, Collecting duct acid secretion, Protein processing in endoplasmic reticulum, Alzheimer disease, Synaptic vesicle cycle
75	111	-	ER to Golgi vesicle-mediated transport, proteasome-mediated ubiquitin-dependent protein catabolic process, vesicle targeting, rough ER to cis-Golgi, COPII vesicle coating, stem cell population maintenance, protein folding, maintenance of cell number, vesicle coating, histone H3-K4 trimethylation,	ubiquitin-protein transferase activity, ubiquitin-like protein transferase activity, basal transcription machinery binding, basal RNA polymerase II transcription machinery binding, RNA polymerase II complex binding ,	ubiquitin ligase complex	Ubiquitin mediated proteolysis, mRNA surveillance pathway, Cell cycle, Basal transcription factors, Oocyte meiosis, Necroptosis, Synaptic vesicle cycle, RNA transport, Thiamine metabolism, Longevity regulating pathway
76	142	-	RNA splicing, via transesterification reactions with bulged adenosine as nucleophile, mRNA splicing, via spliceosome, RNA splicing, via transesterification reactions, mRNA transport	-	-	Spliceosome, Nicotinate and nicotinamide metabolism, Basal transcription factors, Sphingolipid metabolism, Cell cycle, Lysine degradation, Longevity regulating pathway - multiple species, Bacterial invasion of epithelial cells, Inositol phosphate metabolism, B cell receptor signaling pathway
77	82	-	-	-	-	DNA replication, Fanconi anemia pathway, Gastric acid secretion, Glucagon signaling pathway, One carbon pool by folate, Mannose type O-glycan biosynthesis, Relaxin signaling pathway, Vitamin digestion and absorption, Apoptosis, Ubiquitin mediated proteolysis
78	75	-	-	-	-	Starch and sucrose metabolism, Valine, leucine and isoleucine degradation, N-Glycan biosynthesis, Melanogenesis, Nitrogen metabolism, Glycosaminoglycan biosynthesis - heparan sulfate / heparin, Cushing syndrome, Wnt signaling pathway, SNARE interactions in vesicular transport, Propanoate metabolism
79	198	-	-	damaged DNA binding	-	FoxO signaling pathway, Fanconi anemia pathway, Neurotrophin signaling pathway, Nucleotide excision repair, Prostate cancer, Melanogenesis, Wnt signaling pathway, Hepatitis B, Glucagon signaling pathway, Lysine degradation
80	517	CD4STIM, CD8STIM	ribosome biogenesis, ncRNA processing, RNA localization, nucleocytoplasmic transport, ribonucleoprotein complex subunit organization, ribonucleoprotein complex assembly, RNA export from nucleus, positive regulation of protein localization to chromosome, telomeric region, protein folding, protein localization to nuclear body	catalytic activity, acting on RNA, catalytic activity, acting on a tRNA, snoRNA binding, ribonucleoprotein complex binding, unfolded protein binding, nuclear localization sequence binding, ligase activity, ribonucleoside binding, guanyl nucleotide binding, guanyl ribonucleotide binding	preribosome, nucleolar part, spliceosomal complex, chaperonin-containing T-complex, chaperone complex, host, host cell, cytoplasmic ribonucleoprotein granule, nuclear pore, Sm-like protein family complex	Ribosome biogenesis in eukaryotes, RNA transport, Spliceosome, Proteasome, Cysteine and methionine metabolism, Terpenoid backbone biosynthesis, Protein export, Non-homologous end-joining, Protein processing in endoplasmic reticulum, Biosynthesis of amino acids
81	90	CD8NAIVE, CD8STIM	-	-	postsynaptic density, asymmetric synapse, postsynaptic specialization, neuron to neuron synapse, postsynaptic membrane, cell-cell junction	Cell adhesion molecules (CAMs), Primary immunodeficiency, Prolactin signaling pathway, Antigen processing and presentation, Protein digestion and absorption, Endocrine resistance, Hematopoietic cell lineage, Inflammatory mediator regulation of TRP channels, T cell receptor signaling pathway, Nitrogen metabolism
82	162	-	-	-	-	Notch signaling pathway, Human papillomavirus infection, Focal adhesion, Th1 and Th2 cell differentiation, 2-Oxocarboxylic acid metabolism, Leukocyte transendothelial migration, Bacterial invasion of epithelial cells, Natural killer cell mediated cytotoxicity, Thyroid hormone synthesis, Chronic myeloid leukemia
83	230	-	SRP-dependent cotranslational protein targeting to membrane, nuclear-transcribed mRNA catabolic process, nonsense-mediated decay, establishment of protein localization to endoplasmic reticulum, translational initiation, viral transcription, viral gene expression, ribosome assembly, ribosomal small subunit biogenesis	structural constituent of ribosome, rRNA binding	cytosolic ribosome, cytosolic part, polysome, focal adhesion, cell-substrate junction ,	Ribosome, Fatty acid biosynthesis, Amino sugar and nucleotide sugar metabolism, Th1 and Th2 cell differentiation, Fc gamma R-mediated phagocytosis, T cell receptor signaling pathway, Th17 cell differentiation, Mitophagy - animal, Fc epsilon RI signaling pathway, Base excision repair
84	147	CD4STIM	ER-nucleus signaling pathway,	-	-	Citrate cycle (TCA cycle), Alzheimer disease, Carbon metabolism, 2-Oxocarboxylic acid metabolism, Hepatitis C, Protein processing in endoplasmic reticulum, Huntington disease, Oocyte meiosis, Biosynthesis of amino acids, Spinocerebellar ataxia
85	159	-	-	-	-	Ubiquitin mediated proteolysis, Endocytosis, Fanconi anemia pathway, Endometrial cancer, Hippo signaling pathway - multiple species, Sphingolipid signaling pathway, Thyroid hormone signaling pathway, Insulin signaling pathway, Non-small cell lung cancer, Melanoma
86	219	CD4STIM, CD8STIM	rRNA metabolic process, ribosome biogenesis, mitochondrial gene expression, mitochondrial translation, DNA-templated transcription, elongation, rRNA catabolic process	catalytic activity, acting on RNA, transferase activity, transferring one-carbon groups, catalytic activity, acting on DNA, nuclease activity	transcription elongation factor complex	RNA degradation, RNA polymerase, Alanine, aspartate and glutamate metabolism, RNA transport, Aminoacyl-tRNA biosynthesis, Base excision repair, Porphyrin and chlorophyll metabolism, Arginine and proline metabolism, T cell receptor signaling pathway, Ribosome biogenesis in eukaryotes
87	56	-	-	fatty-acyl-CoA binding, fatty acid derivative binding	-	Chemical carcinogenesis, Tryptophan metabolism, Autophagy - animal, Valine, leucine and isoleucine degradation, mTOR signaling pathway, Lysine degradation, Renal cell carcinoma, Peroxisome, Synthesis and degradation of ketone bodies, Choline metabolism in cancer
88	213	CD8STIM	ribosome biogenesis, ncRNA processing, translational termination, regulation of mRNA metabolic process, mitochondrial gene expression, macromolecule methylation, cellular protein complex disassembly, protein transmembrane import into intracellular organelle, methylation,	helicase activity, catalytic activity, acting on RNA	nucleoid, mitochondrial nucleoid, 90S preribosome, nucleolar part	Proteasome, Ribosome, RNA transport, Spinocerebellar ataxia, Epstein-Barr virus infection, Ribosome biogenesis in eukaryotes, Huntington disease, RIG-I-like receptor signaling pathway, NOD-like receptor signaling pathway, Parkinson disease
89	61	-	RNA splicing, via transesterification reactions with bulged adenosine as nucleophile, mRNA splicing, via spliceosome, RNA splicing, via transesterification reactions,	-	spliceosomal complex, nuclear speck	Spliceosome, Spinocerebellar ataxia, Glycosaminoglycan biosynthesis - heparan sulfate / heparin, Glycosylphosphatidylinositol (GPI)-anchor biosynthesis, RNA polymerase, SNARE interactions in vesicular transport, ABC transporters, Basal transcription factors, Fanconi anemia pathway, Glutathione metabolism
90	265	-	-	-	-	Fructose and mannose metabolism, Pertussis, Cysteine and methionine metabolism, Endocytosis, Glycerophospholipid metabolism, Alzheimer disease, Phosphatidylinositol signaling system, Inflammatory mediator regulation of TRP channels, Phospholipase D signaling pathway, Adrenergic signaling in cardiomyocytes
91	84	-	-	-	-	Vibrio cholerae infection, Retinol metabolism, Sulfur metabolism, Synaptic vesicle cycle, Calcium signaling pathway, Thiamine metabolism, Circadian entrainment, Selenocompound metabolism, Insulin resistance, Terpenoid backbone biosynthesis
